# Supplementary material for: High‐resolution mapping of the pericentromeric region on wheat chromosome arm 5AS harbouring the Fusarium head blight resistance QTL Qfhs.ifa‐5A
Source: Plant Biotechnol J. 2017 Nov 10;16(5):1046–56. doi: 10.1111/pbi.12850 (PMC5902775; doi:10.1111/pbi.12850)
Supplement: Supplementary file 5 — Table S1 Results of markers tested for polymorphism between Remus and CM‐82036. [file PBI-16-1046-s006.xlsx]

## Sheet: Markers-information
Table S1 Results of markers tested for polymorphism between Remus and CM-82036; their assignment to 5AS or 5AL, and to physical deletion bins of 5AS
markername|SNP_code	SNP-name	markertype	polymorphismus between Remus/CM	Chromosome arm	physical deletion bin	References
barc117		SSR	polymorphic	5AS	5AS3-0.75-0.97	Song et al. (2005)
barc186		SSR	polymorphic	5AS	5AS3-0.75-0.97	Song et al. (2005)
barc303		SSR	polymorphic	5AS	5AS3-0.75-0.97	Song et al. (2005)
barc316		SSR	monomorphic	5AS	5AS3-0.75-0.97	Song et al. (2005)
barc56		SSR	polymorphic	5AS	5AS3-0.75-0.97	Song et al. (2005)
BE444720		COS	monomorphic	5AS	5AS3-0.75-0.97	Akhunov et al. 2010
cwem44c		SSR	polymorphic	5AS	5AS3-0.75-0.97	http://wheat.pw.usda.gov/GG2/index.shtml
gpg1293		ISBP	monomorphic	5AS	5AS3-0.75-0.97	Barabaschi et al. (2015)
gpg1438		ISBP	monomorphic	5AS	5AS3-0.75-0.97	Barabaschi et al. (2015)
gpg2		ISBP	monomorphic	5AS	5AS3-0.75-0.97	Barabaschi et al. (2015)
gpg2162		ISBP	monomorphic	5AS	5AS3-0.75-0.97	Barabaschi et al. (2015)
gpg2163		ISBP	monomorphic	5AS	5AS3-0.75-0.97	Barabaschi et al. (2015)
gpg2168		ISBP	monomorphic	5AS	5AS3-0.75-0.97	Barabaschi et al. (2015)
gpg2326		ISBP	monomorphic	5AS	5AS3-0.75-0.97	Barabaschi et al. (2015)
gpg2328		ISBP	monomorphic	5AS	5AS3-0.75-0.97	Barabaschi et al. (2015)
gpg5		ISBP	monomorphic	5AS	5AS3-0.75-0.97	Barabaschi et al. (2015)
gpg537		ISBP	monomorphic	5AS	5AS3-0.75-0.97	Barabaschi et al. (2015)
gwm443		SSR	monomorphic	5AS	5AS3-0.75-0.97	Roder et al. (1998)
IWB11440	BS00086096_51	SNP	monomorphic	5AS	5AS3-0.75-0.97	Ramirez-Gonzalez et al. (2015)
IWB29780	Excalibur_rep_c102015_264	SNP	monomorphic	5AS	5AS3-0.75-0.97	Ramirez-Gonzalez et al. (2015)
IWB4146	BobWhite_c63553_527	SNP	monomorphic	5AS	5AS3-0.75-0.97	Ramirez-Gonzalez et al. (2015)
IWB51518	Ra_c23129_348	SNP	monomorphic	5AS	5AS3-0.75-0.97	Ramirez-Gonzalez et al. (2015)
IWB59990	RAC875_c6596_1523	SNP	monomorphic	5AS	5AS3-0.75-0.97	Ramirez-Gonzalez et al. (2015)
IWB62899	RAC875_rep_c72709_270	SNP	monomorphic	5AS	5AS3-0.75-0.97	Ramirez-Gonzalez et al. (2015)
IWB66960	Tdurum_contig11173_79	SNP	monomorphic	5AS	5AS3-0.75-0.97	Ramirez-Gonzalez et al. (2015)
IWB68241	Tdurum_contig14527_888	SNP	monomorphic	5AS	5AS3-0.75-0.97	Ramirez-Gonzalez et al. (2015)
ldk243		SSR	monomorphic	5AS	5AS3-0.75-0.97	Barabaschi et al. (2015)
ldk267		SSR	polymorphic	5AS	5AS3-0.75-0.97	Barabaschi et al. (2015)
ldk284		SSR	monomorphic	5AS	5AS3-0.75-0.97	Barabaschi et al. (2015)
mag694		SSR	monomorphic	5AS	5AS3-0.75-0.97	Xue et al. 2008
wmc654		SSR	polymorphic	5AS	5AS3-0.75-0.97	Somers et al. (2004)
wmc713		SSR	polymorphic	5AS	5AS3-0.75-0.97	Somers et al. (2004)
BE498768		COS	monomorphic	5AS	5AS1-0.40-0.75	Akhunov et al. 2010
gpg1139		ISBP	monomorphic	5AS	5AS1-0.40-0.75	Barabaschi et al. (2015)
gpg1440		ISBP	monomorphic	5AS	5AS1-0.40-0.75	Barabaschi et al. (2015)
gpg1763		ISBP	monomorphic	5AS	5AS1-0.40-0.75	Barabaschi et al. (2015)
gpg1789		ISBP	monomorphic	5AS	5AS1-0.40-0.75	Barabaschi et al. (2015)
gpg1994		ISBP	monomorphic	5AS	5AS1-0.40-0.75	Barabaschi et al. (2015)
gpg2038		ISBP	monomorphic	5AS	5AS1-0.40-0.75	Barabaschi et al. (2015)
gpg2049		ISBP	monomorphic	5AS	5AS1-0.40-0.75	Barabaschi et al. (2015)
gpg2060		ISBP	monomorphic	5AS	5AS1-0.40-0.75	Barabaschi et al. (2015)
gpg2072		ISBP	monomorphic	5AS	5AS1-0.40-0.75	Barabaschi et al. (2015)
gpg2092		ISBP	monomorphic	5AS	5AS1-0.40-0.75	Barabaschi et al. (2015)
gpg2126		ISBP	monomorphic	5AS	5AS1-0.40-0.75	Barabaschi et al. (2015)
gpg2233		ISBP	monomorphic	5AS	5AS1-0.40-0.75	Barabaschi et al. (2015)
gpg2250		ISBP	monomorphic	5AS	5AS1-0.40-0.75	Barabaschi et al. (2015)
gpg2309		ISBP	monomorphic	5AS	5AS1-0.40-0.75	Barabaschi et al. (2015)
gpg277		ISBP	monomorphic	5AS	5AS1-0.40-0.75	Barabaschi et al. (2015)
gpg574		ISBP	monomorphic	5AS	5AS1-0.40-0.75	Barabaschi et al. (2015)
gwm293		SSR	polymorphic	5AS	5AS1-0.40-0.75	Roder et al. (1998)
gwm304		SSR	polymorphic	5AS	5AS1-0.40-0.75	Roder et al. (1998)
IWB10809	BS00075505_51	SNP	monomorphic	5AS	5AS1-0.40-0.75	Ramirez-Gonzalez et al. (2015)
IWB33435	GENE-3512_171	SNP	monomorphic	5AS	5AS1-0.40-0.75	Ramirez-Gonzalez et al. (2015)
IWB58275	RAC875_c4675_1277	SNP	monomorphic	5AS	5AS1-0.40-0.75	Ramirez-Gonzalez et al. (2015)
IWB62620	RAC875_rep_c69860_1582	SNP	monomorphic	5AS	5AS1-0.40-0.75	Ramirez-Gonzalez et al. (2015)
IWB75561	wsnp_BE499257A_Ta_2_1	SNP	monomorphic	5AS	5AS1-0.40-0.75	Ramirez-Gonzalez et al. (2015)
IWB80166	wsnp_Ku_c16812_25759885	SNP	monomorphic	5AS	5AS1-0.40-0.75	Ramirez-Gonzalez et al. (2015)
IWB8393	BS00045284_51	SNP	monomorphic	5AS	5AS1-0.40-0.75	Ramirez-Gonzalez et al. (2015)
jfio4		RJM	monomorphic	5AS	5AS1-0.40-0.75	Barabaschi et al. (2015)
jfio7		RJM	monomorphic	5AS	5AS1-0.40-0.75	Barabaschi et al. (2015)
ldk2		SSR	polymorphic	5AS	5AS1-0.40-0.75	Barabaschi et al. (2015)
ldk217		SSR	monomorphic	5AS	5AS1-0.40-0.75	Barabaschi et al. (2015)
ldk218		SSR	monomorphic	5AS	5AS1-0.40-0.75	Barabaschi et al. (2015)
ldk241		SSR	monomorphic	5AS	5AS1-0.40-0.75	Barabaschi et al. (2015)
ldk49		SSR	polymorphic	5AS	5AS1-0.40-0.75	Barabaschi et al. (2015)
wmc150a; wmc150b		SSR	polymorphic	5AS	5AS1-0.40-0.75	Somers et al. (2004)
BE425161		COS	monomorphic	5AS	C-5AS1-0.40	Akhunov et al. 2010
cfa2250		SSR	polymorphic	5AS	C-5AS1-0.40	Sourdille et al. (2001)
gpg119		ISBP	monomorphic	5AS	C-5AS1-0.40	Barabaschi et al. (2015)
gpg121		ISBP	monomorphic	5AS	C-5AS1-0.40	Barabaschi et al. (2015)
gpg1294		ISBP	monomorphic	5AS	C-5AS1-0.40	Barabaschi et al. (2015)
gpg1321		ISBP	monomorphic	5AS	C-5AS1-0.40	Barabaschi et al. (2015)
gpg1383		ISBP	monomorphic	5AS	C-5AS1-0.40	Barabaschi et al. (2015)
gpg1395		ISBP	monomorphic	5AS	C-5AS1-0.40	Barabaschi et al. (2015)
gpg1421		ISBP	monomorphic	5AS	C-5AS1-0.40	Barabaschi et al. (2015)
gpg158		ISBP	monomorphic	5AS	C-5AS1-0.40	Barabaschi et al. (2015)
gpg1777		ISBP	monomorphic	5AS	C-5AS1-0.40	Barabaschi et al. (2015)
gpg2011		ISBP	monomorphic	5AS	C-5AS1-0.40	Barabaschi et al. (2015)
gpg2019		ISBP	monomorphic	5AS	C-5AS1-0.40	Barabaschi et al. (2015)
gpg2020		ISBP	monomorphic	5AS	C-5AS1-0.40	Barabaschi et al. (2015)
gpg2034		ISBP	monomorphic	5AS	C-5AS1-0.40	Barabaschi et al. (2015)
gpg2075		ISBP	monomorphic	5AS	C-5AS1-0.40	Barabaschi et al. (2015)
gpg2083		ISBP	monomorphic	5AS	C-5AS1-0.40	Barabaschi et al. (2015)
gpg2097		ISBP	monomorphic	5AS	C-5AS1-0.40	Barabaschi et al. (2015)
gpg2102		ISBP	monomorphic	5AS	C-5AS1-0.40	Barabaschi et al. (2015)
gpg2108		ISBP	monomorphic	5AS	C-5AS1-0.40	Barabaschi et al. (2015)
gpg2110		ISBP	monomorphic	5AS	C-5AS1-0.40	Barabaschi et al. (2015)
gpg2117		ISBP	monomorphic	5AS	C-5AS1-0.40	Barabaschi et al. (2015)
gpg2121		ISBP	monomorphic	5AS	C-5AS1-0.40	Barabaschi et al. (2015)
gpg2123		ISBP	monomorphic	5AS	C-5AS1-0.40	Barabaschi et al. (2015)
gpg214		ISBP	monomorphic	5AS	C-5AS1-0.40	Barabaschi et al. (2015)
gpg2147		ISBP	monomorphic	5AS	C-5AS1-0.40	Barabaschi et al. (2015)
gpg2158		ISBP	monomorphic	5AS	C-5AS1-0.40	Barabaschi et al. (2015)
gpg2231		ISBP	monomorphic	5AS	C-5AS1-0.40	Barabaschi et al. (2015)
gpg2232		ISBP	monomorphic	5AS	C-5AS1-0.40	Barabaschi et al. (2015)
gpg2244		ISBP	monomorphic	5AS	C-5AS1-0.40	Barabaschi et al. (2015)
gpg2255		ISBP	monomorphic	5AS	C-5AS1-0.40	Barabaschi et al. (2015)
gpg2313		ISBP	monomorphic	5AS	C-5AS1-0.40	Barabaschi et al. (2015)
gpg2336		ISBP	monomorphic	5AS	C-5AS1-0.40	Barabaschi et al. (2015)
gpg2358		ISBP	monomorphic	5AS	C-5AS1-0.40	Barabaschi et al. (2015)
gpg35		ISBP	monomorphic	5AS	C-5AS1-0.40	Barabaschi et al. (2015)
gpg508		ISBP	monomorphic	5AS	C-5AS1-0.40	Barabaschi et al. (2015)
gpg542		ISBP	monomorphic	5AS	C-5AS1-0.40	Barabaschi et al. (2015)
gpg743		ISBP	monomorphic	5AS	C-5AS1-0.40	Barabaschi et al. (2015)
gwm129		SSR	polymorphic	5AS	C-5AS1-0.40	Somers et al. (2004)
gwm415		SSR	polymorphic	5AS	C-5AS1-0.40	Roder et al. (1998)
jfio2		RJM	monomorphic	5AS	C-5AS1-0.40	Barabaschi et al. (2015)
jfio21		RJM	monomorphic	5AS	C-5AS1-0.40	Barabaschi et al. (2015)
jfio6		RJM	monomorphic	5AS	C-5AS1-0.40	Barabaschi et al. (2015)
ldk113		SSR	monomorphic	5AS	C-5AS1-0.40	Barabaschi et al. (2015)
ldk14		SSR	polymorphic	5AS	C-5AS1-0.40	Barabaschi et al. (2015)
ldk16		SSR	monomorphic	5AS	C-5AS1-0.40	Barabaschi et al. (2015)
ldk210		SSR	monomorphic	5AS	C-5AS1-0.40	Barabaschi et al. (2015)
ldk215		SSR	monomorphic	5AS	C-5AS1-0.40	Barabaschi et al. (2015)
ldk242		SSR	monomorphic	5AS	C-5AS1-0.40	Barabaschi et al. (2015)
ldk274		SSR	monomorphic	5AS	C-5AS1-0.40	Barabaschi et al. (2015)
ldk289		SSR	monomorphic	5AS	C-5AS1-0.40	Barabaschi et al. (2015)
ldk50		SSR	monomorphic	5AS	C-5AS1-0.40	Barabaschi et al. (2015)
wmc705		SSR	polymorphic	5AL	5AL	Somers et al. (2004)
barc1		SSR	polymorphic	5AL	5AL	Song et al. (2005)
barc180		SSR	polymorphic	5AL	5AL	Song et al. (2005)
wmc805		SSR	polymorphic	5AL	5AL	Somers et al. (2004)
barc100		SSR	polymorphic	5AL	5AL	Song et al. (2005)
BA00249462		SNP	monomorphic	5AL	5AL	http://www.cerealsdb.uk.net/cerealgenomics/CerealsDB/axiom_snp_query.php?BA_code=BA00249462
barc197		SSR	monomorphic	5AL	5AL	Song et al. (2005)
cfa2185		SSR	monomorphic	5AL	5AL	Sourdille et al. (2001)
gdm68		SSR	monomorphic	5AL	5AL	Pestsova et al. 2000
gwm156		SSR	polymorphic	5AL	5AL	Roder et al. (1998)
gwm96		SSR	monomorphic	5AL	5AL	Somers et al. (2004)
IWB53758	RAC875_c13639_2159	SNP	monomorphic	5AL	5AL	Ramirez-Gonzalez et al. (2015)
IWB60168	RAC875_c68267_284	SNP	monomorphic	5AL	5AL	Ramirez-Gonzalez et al. (2015)
IWB80185	wsnp_Ku_c17951_27138894	SNP	monomorphic	5AL	5AL	Ramirez-Gonzalez et al. (2015)
wmc415		SSR	monomorphic	5AL	5AL	Somers et al. (2004)
wmc75		SSR	polymorphic	5AL	5AL	Somers et al. (2004)
wmc752		SSR	monomorphic	5AL	5AL	Somers et al. (2004)
barc1116		SSR	monomorphic	unspecific for 5A		Song et al. (2005)
BG314091		COS	monomorphic	unspecific for 5A		Barabaschi et al. (2015)
IWB10271	BS00068254_51	SNP	monomorphic	unspecific for 5A		Wang et al. (2014)
CAP12_rep_c5753_56	CAP12_rep_c5753_56	SNP	monomorphic	unspecific for 5A		Wang et al. (2014)
cdo749		STS	monomorphic	unspecific for 5A		Wenzl et al. (2006)
IWB27021	Excalibur_c4912_106	SNP	monomorphic	unspecific for 5A		Wang et al. (2014)
fba131		STS	monomorphic	unspecific for 5A		http://wheat.pw.usda.gov/GG2/index.shtml
gpg1376		ISBP	monomorphic	unspecific for 5A		Barabaschi et al. (2015)
gpg2317		ISBP	monomorphic	unspecific for 5A		Barabaschi et al. (2015)
gwm540		SSR	monomorphic	unspecific for 5A		Roder et al. (1998)
gwm544		SSR	monomorphic	unspecific for 5A		Roder et al. (1998)
IWB1254	BobWhite_c19160_103	SNP	monomorphic	unspecific for 5A		Ramirez-Gonzalez et al. (2015)
IWB24423	Excalibur_c26252_363	SNP	monomorphic	unspecific for 5A		Ramirez-Gonzalez et al. (2015)
IWB2476	BobWhite_c31641_289	SNP	monomorphic	unspecific for 5A		Ramirez-Gonzalez et al. (2015)
IWB2867	BobWhite_c368_114	SNP	monomorphic	unspecific for 5A		Ramirez-Gonzalez et al. (2015)
IWB3019	BobWhite_c3898_118	SNP	monomorphic	unspecific for 5A		Ramirez-Gonzalez et al. (2015)
IWB3363	BobWhite_c44324_157	SNP	monomorphic	unspecific for 5A		Ramirez-Gonzalez et al. (2015)
IWB3364	BobWhite_c44324_227	SNP	monomorphic	unspecific for 5A		Ramirez-Gonzalez et al. (2015)
IWB43767	Kukri_c2973_783	SNP	monomorphic	unspecific for 5A		Ramirez-Gonzalez et al. (2015)
IWB43903	Kukri_c30814_460	SNP	monomorphic	unspecific for 5A		Ramirez-Gonzalez et al. (2015)
IWB47727	Kukri_c77802_294	SNP	monomorphic	unspecific for 5A		Ramirez-Gonzalez et al. (2015)
IWB48322	Kukri_c92946_269	SNP	monomorphic	unspecific for 5A		Ramirez-Gonzalez et al. (2015)
IWB50108	Kukri_rep_c71271_1042	SNP	monomorphic	unspecific for 5A		Ramirez-Gonzalez et al. (2015)
IWB50456	Kukri_rep_c87210_361	SNP	monomorphic	unspecific for 5A		Ramirez-Gonzalez et al. (2015)
IWB52381	Ra_c6486_886	SNP	monomorphic	unspecific for 5A		Ramirez-Gonzalez et al. (2015)
IWB53115	RAC875_c106087_118	SNP	monomorphic	unspecific for 5A		Ramirez-Gonzalez et al. (2015)
IWB55450	RAC875_c23134_404	SNP	monomorphic	unspecific for 5A		Ramirez-Gonzalez et al. (2015)
IWB60012	RAC875_c66259_1208	SNP	monomorphic	unspecific for 5A		Ramirez-Gonzalez et al. (2015)
IWB61533	RAC875_rep_c105972_613	SNP	monomorphic	unspecific for 5A		Ramirez-Gonzalez et al. (2015)
IWB6503	BS00011962_51	SNP	monomorphic	unspecific for 5A		Ramirez-Gonzalez et al. (2015)
IWB74515	tplb0033p11_1620	SNP	monomorphic	unspecific for 5A		Ramirez-Gonzalez et al. (2015)
ldk253		SSR	monomorphic	unspecific for 5A		Barabaschi et al. (2015)
IWB51907	Ra_c3525_301	SNP	monomorphic	unspecific for 5A		Wang et al. (2014)
wmc446		SSR	monomorphic	unspecific for 5A		Somers et al. (2004)
		SSR	simple sequence repeat marker
		SNP	single nucleotide polymorphism marker
		RJM	repeat junction marker
		COS	conserved ortholog set marker
		ISBP	insertion site-based polymorphism marker

## Sheet: References
References
Akhunov et al. (2010) Nucleotide diversity maps reveal variation in diversity among wheat genomes and chromosomes. BMC Genomics 11:702.
Barabaschi et al. (2015) Physical Mapping of Bread Wheat Chromosome 5A: An Integrated Approach. The Plant Genome 8
Pestsova E et al. (2000) Isolation and mapping of microsatellite markers specific for the D genome of bread wheat Genome 43:689-697.
Ramirez-Gonzales et al. (2015) PolyMarker: A fast polyploid primer design pipeline. Bioinformatics 31:2038-2039
Roder et al. (1998) A microsatellite map of wheat Genetics 149:2007-2023.
Somers et al. (2004) A high-density wheat microsatellite consensus map for bread wheat (Triticum aestivum L.) Theoretical and Applied Genetics 109:1105-1114.
Song et al. (2005) Development and mapping of microsatellite (SSR) markers in wheat
Sourdille et al. (2001) Improvement of the genetic maps of wheat using new microsatellite markers Plant & Animal Genome IX Abstracts 167.
Wang et al. (2014) Characterization of polyploid wheat genomic diversity using a high-density 90,000 single nucleotide polymorphism array. Plant Biotechnol J 12:787-796
Wenzl et al. (2006) A high-density consensus map of barley linking DArT markers to SSR, RFLP and STS loci and agricultural traits BMC Genomics 7:206.
Xue et al. (2008) A high-density intervarietal map of the wheat genome enriched with markers derived from expressed sequence tags. Theoretical and Applied Genetics 117:181-189.
