# Supplementary material for: High‐resolution mapping of the pericentromeric region on wheat chromosome arm 5AS harbouring the Fusarium head blight resistance QTL Qfhs.ifa‐5A
Source: Plant Biotechnol J. 2017 Nov 10;16(5):1046–56. doi: 10.1111/pbi.12850 (PMC5902775; doi:10.1111/pbi.12850)
Supplement: Supplementary file 7 — Table S3 Genotypic data, map comparison, primer sequences and anchored TGCAv1 scaffolds. [file PBI-16-1046-s001.xlsx]

## Sheet: Legend
Table S3.1 Genotypic scores of NI-RILs. Qfhs.ifa-5A support interval, chromosome arm location, physical deletion bin of the short arm and cM distances are given. "A" indicates CM-82036 allele (resistant) and B the Remus allele (susceptible), "-" indicates missing data. Only lines containing recombinations are shown out of 3650 screened F2 plants.
Table S3.2 Genotypic scores of informative lines of RS-NIL3 and RH-CS panel. CentiRay positions of markers for RSH-consensus map, RS-NIL3 map and RH-CS map, cM positions of NI-RIL map and 5A-neighbourmap. Qfhs.ifa-5A support interval, physical deletion bin, and marker type are given. "R" indicates retained markers, "D" indicates deleted markers, "-" indicates missing data.
Table S3.3 Primer sequences and cR position of anchorded TAGCv1scaffolds

## Sheet: TableS3.1
Table S3.1 Genotypic scores of NI-RILs. Qfhs.ifa-5A support interval, chromosome arm location, physical deletion bin of the short arm and cM distances are given. "A" indicates CM-82036 allele (resistant) and B the Remus allele (suseptible), "-" indicates missing data. Only lines containing recombinations are shown.
marker name	cM	chrom arm	physical deletion bin		NIL_1530	NIL_1647	NIL_2493	NIL_2041	NIL_1434	NIL_3648	NIL_2546	NIL_222	NIL_2631	NIL_1491	NIL_2548	NIL_2936	NIL_1576	NIL_386	NIL_333	NIL_33	NIL_2456	NIL_2842	NIL_2743	NIL_1680	NIL_2718	NIL_1529	NIL_1598	NIL_2287	NIL_931	NIL_244	NIL_2194	NIL_139	NIL_108	NIL_1601	NIL_1066	NIL_1026	NIL_1004	NIL_968	NIL_911	NIL_2575	NIL_1009	NIL_952	NIL_1176	NIL_2621	NIL_342	NIL_2300	NIL_2170	NIL_3281_19	NIL_404
wmc713	0	5AS	5AS3-0.75-0.97		A	A	-	A	A	-	A	B	A	A	-	A	A	-	-	-	-	A	A	A	A	A	-	A	B	-	A	-	-	A	A	A	A	A	A	A	B	B	A	A	B	B	B	-	B
cwem44c	0	5AS	5AS3-0.75-0.97		A	A	A	A	A	A	A	B	A	A	A	A	A	-	-	-	A	A	A	A	A	A	A	A	B	-	A	-	-	A	A	A	A	A	A	A	B	B	A	A	B	B	B	B	B
wmc654	0.7	5AS	5AS3-0.75-0.97		A	A	A	A	A	A	A	B	A	A	A	A	A	-	-	-	A	A	A	A	A	A	A	A	A	-	A	-	-	A	A	A	A	A	A	A	B	B	A	A	B	B	B	B	B
barc186	9.7	5AS	5AS3-0.75-0.97	Qfhs.ifa-5A	A	A	A	A	A	A	A	A	A	A	A	A	A	A	A	A	A	A	A	A	A	A	A	A	A	A	A	A	A	A	A	A	A	A	A	A	B	B	B	B	B	B	B	B	B
barc303	9.8	5AS	5AS3-0.75-0.97		B	A	A	A	A	A	A	A	A	A	A	A	A	A	A	A	A	A	A	A	A	A	A	A	A	A	A	A	A	A	A	A	A	A	A	A	A	A	B	B	B	B	B	B	B
ldk267	10	5AS	5AS3-0.75-0.97		B	A	A	A	A	A	A	A	A	A	A	A	A	A	A	A	A	A	A	A	A	A	A	A	A	A	A	A	A	A	A	A	A	A	A	A	A	A	B	B	B	B	B	B	B
gwm1057	10.1	5AS	5AS3-0.75-0.97		B	B	A	A	A	A	A	A	A	A	A	A	A	A	A	A	A	A	A	A	A	A	A	A	A	A	A	A	A	A	A	A	A	A	A	A	A	A	A	A	B	B	B	B	B
barc56	10.2	5AS	5AS3-0.75-0.97		B	B	B	B	B	A	A	A	A	A	A	A	A	A	A	A	A	A	A	A	A	A	A	A	A	A	A	A	A	A	A	A	A	A	A	A	A	A	A	A	A	B	B	B	B
barc117	10.3	5AS	5AS3-0.75-0.97		B	B	B	B	B	B	A	A	A	A	A	A	A	A	A	A	A	A	A	A	A	A	A	A	A	A	A	A	A	A	A	A	A	A	A	A	A	A	A	A	A	A	A	A	B
wmc150a	10.3	5AS	5AS1-0.40-0.75		B	B	B	B	B	B	A	A	A	A	A	A	A	A	A	A	A	A	A	A	A	A	A	A	A	A	A	A	A	A	A	A	A	A	A	A	A	A	A	A	A	A	A	A	B
gwm293	10.3	5AS	5AS1-0.40-0.75		B	B	B	B	B	B	A	A	A	A	A	A	A	A	A	A	A	A	A	A	A	A	A	A	A	A	A	A	A	A	A	A	A	A	A	A	A	A	A	A	A	A	A	A	B
gwm304	10.3	5AS	5AS1-0.40-0.75		B	B	B	B	B	B	A	A	A	A	A	A	A	A	A	A	A	A	A	A	A	A	A	A	A	A	A	A	A	A	A	A	A	A	A	A	A	A	A	A	A	A	A	A	B
ldk49	10.4	5AS	5AS1-0.40-0.75		B	B	B	B	B	B	B	B	A	A	A	A	A	A	A	A	A	A	A	A	A	A	A	A	A	A	A	A	A	A	A	A	A	A	A	A	A	A	A	A	A	A	A	A	A
ldk2	10.4	5AS	5AS1-0.40-0.75		B	B	B	B	B	B	B	B	A	A	A	A	A	A	A	A	A	A	A	A	A	A	A	A	A	A	A	A	A	A	A	A	A	A	A	A	A	A	A	A	A	A	A	A	A
gwm129	10.5	5AS	C-5AS1-0.40		B	B	B	B	B	B	B	B	B	B	B	B	A	A	A	A	A	A	A	A	A	A	A	A	A	A	A	A	A	A	A	A	A	A	A	A	A	A	A	A	A	A	A	A	A
gwm415	10.5	5AS	C-5AS1-0.40		B	B	B	B	B	B	B	B	B	B	B	B	A	A	A	A	A	A	A	A	A	A	A	A	A	A	A	A	A	A	A	A	A	A	A	A	A	A	A	A	A	A	A	A	A
ldk14	10.5	5AS	C-5AS1-0.40		B	B	B	B	B	B	B	B	B	B	B	B	A	A	A	A	A	A	A	A	A	A	A	A	A	A	A	A	A	A	A	A	A	A	A	A	A	A	A	A	A	A	A	A	A
cfa2250	10.6	5AS	C-5AS1-0.40		B	B	B	B	B	B	B	B	B	B	B	B	B	B	A	A	A	A	A	A	A	A	A	A	A	A	A	A	A	A	A	A	A	A	A	A	A	A	A	A	A	A	A	A	A
Centromere
wmc705	10.7	5AL	5AL5-0.46-0.55		B	B	B	B	B	B	B	B	B	B	B	B	B	B	A	A	A	A	A	A	A	A	A	A	A	A	A	A	A	A	A	A	A	A	A	A	A	A	A	A	A	A	A	A	A
barc1	11	5AL	5AL5-0.46-0.55		B	B	B	B	B	B	B	B	B	B	B	B	B	B	B	B	B	B	B	B	A	A	A	A	A	A	A	A	A	A	A	A	A	A	A	A	A	A	A	A	A	A	A	A	A
barc180	11.4	5AL	5AL5-0.46-0.55		B	B	B	B	B	B	B	B	B	B	B	B	B	B	B	B	B	B	B	B	B	B	B	B	B	B	B	A	A	A	A	A	A	A	A	A	A	A	A	A	A	A	A	A	A
wmc805	12.2	5AL	5AL5-0.46-0.55		B	B	B	B	B	B	B	B	B	B	B	B	B	B	B	B	B	B	B	B	B	B	B	B	B	B	B	B	B	B	A	A	A	A	A	A	A	A	A	A	A	A	A	A	A
barc100	18.3	5AL	5AL5-0.46-0.55		B	B	B	B	B	B	A	B	B	B	B	B	B	B	B	B	B	B	B	B	B	B	B	B	B	B	B	B	B	B	B	B	B	B	B	A	A	A	A	A	A	A	A	A	A
[truncated: 25 more columns]

## Sheet: TableS3.2
Table S3.2 Genotypic scores of informative lines of RS-NIL3 and RH-CS panel. CentiRay positions of markers for RSH-consensus map, RS-NIL3 map and RH-CS map, cM positions of NI-RIL map and 5A-neighbourmap. Qfhs.ifa-5A support interval, physical deletion bin, and marker type are given. "R" indicates retained markers, "D" indicates deleted markers, "-" indicates missing data.
marker type	markername SNP_code	markername SNP_name	NI-RIL map	5A-neigbourmap	RSH-consensus map	RS-NIL3 map	RH-CS map	physical deletion bin map		RS-NIL3 panel
			cM	cM	cR	cR	cR			D240_c	D723	D393	D665_c	D1612	D752	D353_b	D353_a	D1303	D725	D391	D1763	D773_d	D203_c	D175	D451	D126_b	D197_a	D314_a	D573	D178_a	D291	D457	D271_a	D631_a	D185_b	D350_d	D716_b	D938_a	D515	D479	D54_c	D227_d	D384_c	D893_b	D823_a	D63_a	D818_b	D742_d	D1077
ISBP	gpg1293	gpg1293			0	0	0	5AS3-0.75-0.97		R	D	D	R	R	R	D	D	R	R	R	R	D	R	R	R	R	R	R	R	R	D	R	R	R	R	R	R	R	R	R	R	R	R	R	R	R	D	R	D
SNP	IWB11440	BS00086096_51			3.1	6.6	0	5AS3-0.75-0.97		R	D	D	R	R	R	R	R	R	R	R	R	-	R	R	R	R	R	R	R	R	D	R	R	R	R	R	R	R	R	R	R	R	R	R	R	R	D	R	D
ISBP	gpg2	gpg2		22.554	3.1	6.6	0	5AS3-0.75-0.97		R	D	D	R	R	R	R	R	R	R	R	R	D	R	R	R	R	R	R	R	R	D	R	R	R	R	R	R	R	R	R	R	R	R	R	R	R	D	R	D
SSR	gwm443	gwm443		21.276	3.1	6.6	0	5AS3-0.75-0.97		R	D	D	R	R	R	R	R	R	R	R	R	D	-	R	R	R	-	R	R	R	D	R	R	R	R	R	R	R	R	R	R	R	R	R	R	R	D	R	D
SSR	cwem44c	cwem44c	3.9		6.3	13.3	0	5AS3-0.75-0.97		R	D	D	R	R	R	R	R	R	R	R	R	D	R	R	R	R	R	R	R	R	D	R	-	R	R	R	R	R	R	R	R	R	R	R	R	R	D	R	D
SSR	wmc654	wmc654	6.8	27.216	14.4	16.6	17.1	5AS3-0.75-0.97		R	D	D	-	R	R	R	R	R	R	R	R	D	R	R	R	-	R	R	R	R	D	R	R	R	R	R	R	R	R	R	R	-	-	R	R	R	D	R	D
ISBP	gpg537	gpg537		36.0755	15.9	20	17.1	5AS3-0.75-0.97		R	D	D	R	R	R	R	R	R	R	R	R	-	R	R	R	R	R	R	R	R	D	R	R	R	R	R	R	R	R	R	R	R	R	R	R	R	D	R	D
SNP	IWB62899	RAC875_rep_c72709_270		44.602	19	26.5	17.1	5AS3-0.75-0.97		R	D	D	R	R	R	R	R	-	R	R	R	-	R	R	R	R	R	R	R	R	D	R	R	R	R	R	R	R	R	R	R	R	R	R	R	R	D	R	D
SNP	IWB4146	BobWhite_c63553_527		7.519	20.5	29.6	17.1	5AS3-0.75-0.97		R	D	D	R	R	R	R	R	R	R	R	R	-	R	R	R	R	R	R	R	R	D	R	R	R	R	R	R	R	R	R	R	R	R	R	R	R	D	R	D
ISBP	gpg2328	gpg2328			22	32.6	17.1	5AS3-0.75-0.97		R	D	D	R	R	R	R	R	R	R	R	R	D	R	R	R	R	R	R	R	R	D	R	R	R	R	R	R	R	R	R	R	R	R	R	R	R	D	R	D
ISBP	gpg2326	gpg2326		64.95	22	32.6	17.1	5AS3-0.75-0.97		R	D	D	R	R	R	R	R	R	R	R	R	D	R	R	R	R	R	R	R	R	D	R	R	R	R	R	R	-	R	R	R	R	R	R	R	R	D	R	D
SNP	IWB29780	Excalibur_rep_c102015_264		7.519	26.6	42	17.1	5AS3-0.75-0.97		R	D	D	R	R	R	R	R	R	R	R	R	D	R	R	R	R	R	R	R	R	D	R	R	R	R	R	R	R	R	R	R	R	R	R	R	R	D	R	D
SNP	IWB68241	Tdurum_contig14527_888			32.7	51.2	21	5AS3-0.75-0.97		R	D	D	R	R	-	R	R	R	R	R	R	D	R	R	R	R	R	R	R	R	D	R	R	R	R	R	R	R	-	R	R	R	R	R	R	R	D	R	D
SSR	barc186	barc186	9.7	54.753	34.1	54	21	5AS3-0.75-0.97	Qfhs.ifa-5A	R	D	D	D	R	R	R	R	R	R	R	R	D	R	R	R	R	R	R	R	R	D	R	R	R	R	R	R	R	R	R	R	R	R	R	R	R	D	R	D
SSR	ldk243	ldk243			37	59.7	21	5AS3-0.75-0.97		R	D	D	D	R	R	R	R	R	R	R	R	D	R	R	R	R	R	R	R	R	D	R	R	R	R	R	R	R	R	R	R	R	R	R	R	R	D	R	D
SNP	IWB51518	Ra_c23129_348		53.763	38.5	62.5	21	5AS3-0.75-0.97		R	D	D	D	R	R	R	R	R	R	R	R	D	R	R	R	R	R	R	R	R	D	R	R	R	R	R	R	R	R	R	R	R	R	R	R	R	D	R	D
SSR	ldk267	ldk267	10		38.5	62.5	21	5AS3-0.75-0.97		R	D	D	D	R	R	R	R	R	R	R	R	D	R	R	R	R	R	R	R	R	D	R	R	R	R	R	R	R	R	R	R	R	R	R	R	R	D	R	D
SSR	barc56	barc56	10.2		68	113.3	38.3	5AS3-0.75-0.97		R	D	D	D	R	R	R	R	R	R	R	R	D	R	R	R	R	R	R	R	R	D	R	R	R	R	R	R	R	R	R	R	R	R	R	R	R	D	R	D
SSR	ldk284	ldk284		55.1246	74.5	123.3	42.3	5AS3-0.75-0.97		R	D	D	D	R	R	R	R	R	R	R	R	D	R	R	R	R	R	R	R	R	D	R	R	R	R	R	R	R	R	R	R	R	R	R	R	R	R	R	D
ISBP	gpg2162	gpg2162			76.1	126.5	42.3	5AS3-0.75-0.97		R	D	D	D	R	R	R	R	R	R	R	R	D	R	R	R	R	R	R	R	R	D	R	R	R	R	R	R	R	R	R	R	R	R	R	R	R	R	R	D
ISBP	gpg2163	gpg2163		54.9334	76.1	126.5	42.3	5AS3-0.75-0.97		R	D	D	D	R	R	R	R	R	R	R	R	D	R	R	R	R	R	R	R	R	D	R	R	R	R	R	R	R	R	R	R	R	R	R	R	R	R	R	D
ISBP	gpg1438	gpg1438			80.9	136.4	42.3	5AS3-0.75-0.97		R	D	D	D	R	R	R	R	R	R	R	R	D	R	R	R	R	R	R	R	R	D	R	R	R	R	R	R	R	R	R	-	R	R	R	R	R	R	R	D
SSR	barc117	barc117	10.3	57.997	87.3	146.4	46.3	5AS3-0.75-0.97		R	D	D	D	R	R	R	R	R	R	R	R	D	R	R	R	R	R	R	R	R	D	R	R	R	R	R	R	R	R	R	R	R	R	R	R	R	R	R	D
ISBP	gpg2168	gpg2168		55.3342	88.8	149.6	46.3	5AS3-0.75-0.97		R	D	D	D	-	R	R	R	R	R	R	R	D	R	R	R	R	R	R	R	R	D	R	R	R	R	R	R	R	R	R	R	R	R	R	R	R	R	R	D
ISBP	gpg2038	gpg2038			92	156.3	46.3	5AS3-0.75-0.97		R	D	D	D	R	R	R	R	R	R	R	R	-	R	R	R	R	R	R	R	R	D	R	R	R	R	R	R	R	R	R	R	R	R	R	R	R	R	R	D
SNP	IWB75561	wsnp_BE499257A_Ta_2_1		53.849	96.7	156.3	58.7	5AS1-0.40-0.75		R	D	D	D	R	R	R	R	R	R	R	R	D	R	R	R	R	R	R	R	R	D	R	R	R	R	R	R	R	R	R	R	R	R	R	R	R	R	R	D
RJM	jfio7	jfio7		54.9159	106.4	174.4	62.6	5AS1-0.40-0.75		R	D	D	D	R	R	D	R	R	R	R	R	D	R	R	R	R	R	R	R	R	D	R	R	R	R	R	R	R	R	R	R	R	R	R	R	R	R	R	D
SSR	wmc150a	wmc150a/b	10.3		109.6	177.6	66.6	5AS1-0.40-0.75		R	D	D	D	-	R	D	D	-	R	R	R	D	R	R	R	R	R	R	-	R	D	R	R	R	R	R	R	R	R	R	R	R	R	R	R	R	R	R	-
SSR	gwm293	gwm293	10.3	58.642	112.7	184	66.6	5AS1-0.40-0.75		R	D	D	D	R	R	D	D	R	R	R	R	D	R	R	R	R	R	R	R	R	D	R	R	R	R	R	R	R	R	R	R	R	R	R	R	D	R	R	D
ISBP	gpg1440	gpg1440		55.1106	112.7	184	66.6	5AS1-0.40-0.75		R	D	D	D	R	R	D	D	R	R	R	R	D	R	R	R	R	R	R	-	R	D	R	R	R	R	R	R	R	R	R	R	R	R	-	R	D	R	R	D
SSR	gwm304	gwm304	10.3	60.2	114.2	184	70.6	5AS1-0.40-0.75		R	D	D	D	R	R	D	D	R	R	R	R	D	R	R	R	R	R	R	R	R	D	R	-	-	R	R	-	R	R	R	R	R	R	R	R	D	-	R	D
SNP	IWB8393	BS00045284_51			119	187.1	79	5AS1-0.40-0.75		R	D	D	D	R	R	D	R	R	R	R	R	D	R	R	R	R	R	R	R	R	D	R	R	R	R	R	R	R	R	R	R	R	R	-	R	D	R	R	D
SSR	wmc150b	wmc150a/b		64.171	125.4	200.2	79	5AS1-0.40-0.75		R	D	D	D	R	R	D	R	R	R	R	R	D	R	R	R	R	R	R	-	R	D	R	R	R	R	R	R	R	R	R	R	R	R	R	R	D	R	R	D
ISBP	gpg2049	gpg2049		55.651	126.9	203	79	5AS1-0.40-0.75		R	D	D	D	R	R	D	R	R	R	R	R	D	R	R	R	R	R	R	R	R	D	R	R	R	R	R	R	R	R	R	R	R	R	R	R	D	R	R	D
ISBP	gpg2060	gpg2060		54.9334	126.9	203	79	5AS1-0.40-0.75		R	D	D	D	R	R	D	R	R	R	R	R	D	R	R	R	R	R	R	R	R	-	R	R	R	R	R	R	R	-	R	R	R	R	R	R	D	R	R	D
SNP	IWB10809	BS00075505_51		53.685	126.9	203	79	5AS1-0.40-0.75		R	D	D	D	R	R	D	R	R	R	R	R	D	R	R	R	R	R	R	R	R	D	-	R	R	R	R	R	R	R	R	R	R	R	R	R	D	R	R	D
COS	BE498768	BE498768		54.9281	128.5	205.8	79	5AS1-0.40-0.75		R	D	D	D	-	R	D	R	R	R	R	R	D	R	R	R	R	R	R	-	R	D	R	R	R	R	R	R	R	R	R	R	R	R	R	R	D	R	R	-
SSR	ldk49	ldk49	10.4		131.5	211.7	79	5AS1-0.40-0.75		R	D	D	D	R	R	D	R	R	R	R	-	D	R	R	R	R	R	R	R	R	D	R	R	R	R	R	R	R	R	R	R	R	R	D	R	D	R	R	D
SSR	ldk2	ldk2	10.4		131.5	211.7	79	5AS1-0.40-0.75		R	D	D	D	R	R	D	R	-	R	R	R	D	R	R	R	R	R	R	R	R	D	R	R	R	R	R	R	R	R	R	R	R	R	D	R	D	R	R	D
ISBP	gpg2233	gpg2233		54.9325	133	214.6	79	5AS1-0.40-0.75		R	D	D	D	R	R	D	R	R	R	R	R	D	R	R	R	R	R	R	R	R	D	R	R	R	R	R	R	R	R	R	R	R	R	D	R	D	R	R	D
ISBP	gpg1763	gpg1763			141.1	227	83.1	5AS1-0.40-0.75		R	D	D	D	R	R	D	R	R	R	R	R	D	R	R	R	R	R	R	R	R	D	R	R	R	R	R	R	R	R	R	R	R	R	D	R	D	R	R	D
ISBP	gpg2092	gpg2092		55.2704	142.6	229.8	83.1	5AS1-0.40-0.75		R	D	D	D	R	R	D	R	R	R	R	R	D	R	R	R	R	R	R	R	R	D	R	R	R	R	R	R	R	R	R	R	R	R	D	R	D	R	R	D
ISBP	gpg2072	gpg2072		55.65	142.6	229.8	83.1	5AS1-0.40-0.75		R	D	D	D	R	R	D	R	R	R	R	R	D	R	R	R	R	R	R	R	R	D	R	R	R	R	R	R	R	R	R	R	R	R	D	R	D	R	R	D
ISBP	gpg2126	gpg2126			158.3	255.2	91.6	5AS1-0.40-0.75		R	D	D	D	R	R	D	R	R	R	R	R	-	R	R	R	R	R	R	R	R	D	R	R	R	R	R	R	R	R	R	-	R	R	D	R	D	R	R	D
SNP	IWB58275	RAC875_c4675_1277		7.519	158.3	255.2	91.6	5AS1-0.40-0.75		R	D	D	D	R	R	D	R	R	R	R	R	D	R	R	R	R	R	R	R	R	D	R	R	R	R	R	R	R	R	R	R	R	R	D	R	D	R	R	D
SSR	ldk217	ldk217			162.7	264.6	91.6	5AS1-0.40-0.75		R	D	D	D	R	R	D	R	R	R	R	R	D	R	R	R	R	R	R	R	R	D	R	R	R	R	R	R	R	R	R	R	R	R	D	R	D	R	R	D
SNP	IWB33435	GENE-3512_171			165.5	269.1	91.6	5AS1-0.40-0.75		R	D	D	D	R	R	D	R	R	R	R	R	D	R	R	R	R	R	R	R	R	D	R	R	R	R	R	R	R	R	R	R	R	R	D	R	D	R	R	D
ISBP	gpg574	gpg574		54.9281	171.8	276.1	100.1	5AS1-0.40-0.75		R	D	D	D	R	R	D	R	R	R	R	R	D	R	R	R	R	R	R	R	R	D	R	R	R	R	R	R	R	R	R	R	R	R	D	R	D	R	R	D
ISBP	gpg277	gpg277			180.3	286.5	108.6	5AS1-0.40-0.75		R	D	D	D	R	R	D	R	R	R	R	R	D	R	R	R	R	R	R	R	R	D	R	R	R	R	R	R	R	R	R	R	R	R	D	R	D	D	R	D
SSR	ldk218	ldk218		55.3621	181.9	286.5	112.7	5AS1-0.40-0.75		R	D	D	D	R	R	D	R	R	R	R	R	D	R	R	R	R	R	R	R	R	D	R	R	R	R	R	R	R	R	R	R	R	R	D	R	D	D	R	-
SSR	ldk241	ldk241		54.1964	190.4	296.8	121.2	5AS1-0.40-0.75		R	D	D	D	R	R	D	R	R	R	R	R	D	R	R	R	R	R	R	R	R	D	R	R	R	R	R	R	R	R	R	R	R	R	D	R	D	D	R	D
ISBP	gpg1139	gpg1139		54.9334	203.7	304.1	145.8	5AS1-0.40-0.75		R	D	D	D	R	R	D	R	R	R	R	R	D	R	R	R	R	R	R	R	R	D	R	R	R	R	R	R	R	R	R	R	R	R	D	R	D	D	R	D
ISBP	gpg1789	gpg1789			209.3	311.4	150.3	5AS1-0.40-0.75		R	D	D	D	R	R	D	R	R	R	R	R	D	R	R	R	R	R	R	R	R	-	R	R	R	R	R	R	R	R	R	R	R	R	D	R	D	D	D	D
ISBP	gpg2309	gpg2309			209.3	311.4	150.3	5AS1-0.40-0.75		R	D	D	D	R	R	D	R	R	R	R	R	D	R	R	R	R	R	R	R	R	D	R	R	R	R	R	R	R	R	R	R	R	R	D	R	D	D	D	D
RJM	jfio4	jfio4			212.9	318.3	150.3	5AS1-0.40-0.75		R	D	D	D	R	R	D	R	R	R	R	D	D	R	R	R	R	R	R	R	R	D	R	R	R	R	R	R	R	D	R	R	R	R	D	R	D	D	D	D
ISBP	gpg1994	gpg1994			220.1	328.3	154.7	5AS1-0.40-0.75		R	D	D	D	R	R	D	R	R	R	R	D	D	R	D	D	R	R	R	R	R	D	R	R	R	R	R	R	R	D	R	R	R	R	D	R	D	D	D	D
ISBP	gpg2250	gpg2250		55.2704	220.1	328.3	154.7	5AS1-0.40-0.75		R	D	D	D	R	R	D	R	R	R	R	D	D	R	D	D	R	R	-	R	R	D	R	R	R	R	R	R	R	D	R	R	R	R	D	R	D	D	D	D
SSR	ldk50	ldk50			221.8	328.3	159.2	C-5AS1-0.40		R	D	D	D	R	R	D	R	R	R	R	D	D	R	D	D	R	R	R	R	R	D	R	R	R	R	R	R	R	D	R	R	R	R	D	R	D	D	D	D
ISBP	gpg2244	gpg2244			235.1	354.9	159.2	C-5AS1-0.40		R	D	D	D	R	R	D	R	D	R	R	D	D	R	D	D	R	R	R	R	-	D	R	R	R	R	R	R	R	D	R	R	R	D	-	D	D	R	R	R
ISBP	gpg2313	gpg2313			238.6	361.4	159.2	C-5AS1-0.40		R	D	D	D	R	R	D	R	D	R	R	D	D	R	D	D	R	R	R	R	R	D	R	R	R	R	D	D	R	D	R	R	R	D	D	D	D	R	R	R
SSR	ldk16	ldk16			238.6	361.4	159.2	C-5AS1-0.40		R	D	D	D	R	R	D	R	D	R	R	D	D	R	D	D	R	R	R	R	R	-	R	-	-	-	D	D	R	D	R	R	R	D	D	D	D	R	R	R
SSR	ldk14	ldk14	10.5		240.3	361.4	163.6	C-5AS1-0.40		R	D	D	D	R	R	D	R	D	R	R	D	D	R	D	D	R	R	R	R	R	D	R	R	R	R	D	D	R	D	R	R	R	D	D	D	D	R	R	R
ISBP	gpg2019	gpg2019			248.9	376.8	163.6	C-5AS1-0.40		R	D	D	D	R	R	D	R	D	R	R	D	D	R	D	D	R	R	R	R	R	D	R	D	D	R	D	D	D	D	D	R	D	D	D	D	D	R	R	R
ISBP	gpg2108	gpg2108			248.9	376.8	163.6	C-5AS1-0.40		R	D	D	D	R	R	D	R	D	R	R	D	D	R	D	D	R	R	R	R	R	D	R	D	D	R	D	D	D	D	D	R	D	D	D	D	D	R	R	R
ISBP	gpg1383	gpg1383			255.5	384.9	168.1	C-5AS1-0.40		R	D	D	D	R	R	D	R	D	R	R	D	D	R	D	D	R	R	R	-	R	D	R	D	D	D	D	D	D	D	D	D	D	D	D	D	R	R	R	R
SSR	ldk242	ldk242			257.1	387.6	168.1	C-5AS1-0.40		R	D	D	D	R	R	D	R	D	R	R	D	D	R	D	D	R	R	R	R	R	D	R	D	D	D	D	D	D	D	D	D	D	D	D	R	R	R	R	R
SSR	gwm129	gwm129	10.5	55.914	263.8	393.1	177.3	C-5AS1-0.40		R	D	D	D	R	R	D	R	D	R	R	D	D	R	D	D	R	R	R	R	R	D	R	D	D	D	D	D	D	D	D	D	D	R	R	R	R	R	R	R
RJM	jfio2	jfio2			272.7	402.2	186.7	C-5AS1-0.40		R	D	D	D	R	R	D	R	D	R	R	D	D	R	D	D	R	R	R	R	R	D	R	-	D	D	D	D	D	D	R	R	R	R	R	R	R	R	R	R
SSR	ldk289	ldk289		51.8518	276.2	408.6	186.7	C-5AS1-0.40		R	D	D	D	R	R	D	R	D	R	R	D	D	R	D	D	R	R	-	R	R	-	R	D	D	D	D	D	R	R	R	R	R	R	R	R	R	R	R	R
ISBP	gpg2231	gpg2231		55.2277	281.8	418.9	186.7	C-5AS1-0.40		R	D	D	D	R	R	D	R	D	R	-	D	D	R	D	D	R	R	R	R	R	D	D	-	D	D	R	R	R	R	R	R	R	R	R	R	R	R	R	R
ISBP	gpg2232	gpg2232			283.6	418.9	191.3	C-5AS1-0.40		R	D	D	D	R	R	D	R	D	R	R	D	D	R	D	D	R	R	R	R	R	D	D	-	D	D	R	R	R	R	R	R	R	R	R	R	R	R	R	-
ISBP	gpg2075	gpg2075		54.9334	287.3	425.7	191.3	C-5AS1-0.40		R	D	D	D	R	R	D	R	D	R	R	D	D	R	-	D	R	R	R	D	R	-	D	D	D	R	R	R	R	R	R	R	R	R	R	R	R	R	R	R
ISBP	gpg2083	gpg2083			287.3	425.7	191.3	C-5AS1-0.40		R	D	D	D	-	R	D	R	-	R	R	D	D	R	D	D	R	R	R	D	R	D	D	D	D	R	R	R	R	R	R	R	R	R	R	R	R	R	R	-
ISBP	gpg2097	gpg2097			287.3	425.7	191.3	C-5AS1-0.40		R	D	D	D	R	R	D	R	D	R	R	D	D	R	D	D	R	R	R	D	R	D	D	D	D	R	R	R	R	R	R	R	R	R	R	R	R	R	R	R
SSR	gwm415	gwm415	10.5	57.456	291	429	196	C-5AS1-0.40		R	D	D	D	R	R	D	R	D	R	R	D	D	R	D	D	R	R	R	D	R	D	D	D	R	R	R	R	R	R	R	R	R	R	R	R	R	R	R	R
ISBP	gpg2121	gpg2121			294.7	435.7	196	C-5AS1-0.40		R	D	D	D	R	R	D	R	D	D	D	D	D	R	D	D	R	R	R	D	R	D	D	D	R	R	R	R	R	R	R	R	R	R	R	R	R	R	R	R
ISBP	gpg119	gpg119			296.6	439	196	C-5AS1-0.40		R	D	D	D	R	R	D	R	D	D	D	D	D	R	D	D	R	R	R	D	R	D	D	R	R	R	R	R	R	R	R	R	R	R	R	R	R	R	R	R
ISBP	gpg35	gpg35			298.4	442.2	196	C-5AS1-0.40		R	D	D	D	R	R	D	R	D	D	D	D	D	R	D	D	R	R	R	D	D	D	D	R	R	R	R	R	R	R	R	R	R	R	R	R	R	R	R	R
ISBP	gpg2336	gpg2336		54.9273	298.4	442.2	196	C-5AS1-0.40		R	D	D	D	R	R	D	R	D	D	D	D	D	R	D	D	R	R	R	D	D	D	D	R	R	R	R	R	R	R	R	R	R	R	R	R	R	R	R	R
ISBP	gpg743	gpg743			298.4	442.2	196	C-5AS1-0.40		R	D	D	D	R	R	D	R	D	D	D	D	D	R	D	D	R	R	R	D	D	D	D	R	R	R	R	R	R	R	R	R	R	R	R	R	R	R	R	R
ISBP	gpg1294	gpg1294			298.4	442.2	196	C-5AS1-0.40		R	D	D	D	R	R	D	R	D	D	D	D	-	R	D	D	R	R	R	D	D	D	D	R	R	R	R	R	R	R	R	-	R	R	R	R	R	R	R	R
ISBP	gpg2117	gpg2117			302.1	445.4	200.7	C-5AS1-0.40		R	D	D	D	R	R	D	R	D	D	D	D	D	R	D	D	R	R	R	D	D	D	R	R	R	R	R	R	R	R	R	R	R	R	R	R	R	R	R	R
SSR	ldk113	ldk113			307.8	451.9	205.5	C-5AS1-0.40		R	D	D	D	R	R	D	R	D	D	D	D	D	R	D	D	R	D	D	D	D	D	R	R	R	R	R	R	R	R	R	R	R	R	-	R	R	R	R	R
ISBP	gpg214	gpg214			313.3	461.8	205.5	C-5AS1-0.40		R	D	D	D	R	R	D	R	D	D	D	D	D	R	D	D	D	D	D	D	R	R	R	R	R	R	R	R	R	R	R	R	R	R	R	R	R	R	R	R
ISBP	gpg2020	gpg2020			315.1	461.8	210.2	C-5AS1-0.40		R	D	D	D	R	R	D	R	-	D	D	D	D	R	D	D	D	D	D	D	R	R	R	R	R	R	R	R	R	R	R	-	R	R	R	R	R	R	R	R
ISBP	gpg2147	gpg2147			327.2	480.3	215	C-5AS1-0.40		R	D	D	D	R	R	D	R	D	D	D	D	D	D	D	D	R	R	R	R	R	R	R	R	R	R	R	R	R	R	R	R	R	R	R	R	R	R	R	R
ISBP	gpg2123	gpg2123			331	483.7	219.7	C-5AS1-0.40		D	D	D	D	R	R	D	R	D	D	D	D	-	D	D	D	R	R	R	R	R	R	R	R	R	R	R	R	R	R	R	-	R	R	R	R	R	R	R	R
ISBP	gpg2102	gpg2102			331	483.7	219.7	C-5AS1-0.40		D	D	D	D	R	R	D	R	D	D	D	D	D	D	D	D	R	R	R	R	R	R	R	R	R	R	R	R	R	R	R	R	R	R	R	R	R	R	R	R
ISBP	gpg1395	gpg1395			336.8	490.7	224.5	C-5AS1-0.40		D	D	D	D	R	R	D	R	-	D	D	D	-	D	R	R	R	R	R	R	R	R	R	R	R	R	R	R	R	R	R	R	R	R	R	R	R	R	R	R
ISBP	gpg2158	gpg2158			338.8	490.7	229.3	C-5AS1-0.40		D	D	D	D	R	R	D	R	D	D	D	D	D	D	R	R	R	R	R	-	R	R	R	R	R	R	R	R	R	R	R	R	R	R	R	R	R	R	R	R
ISBP	gpg1321	gpg1321		54.672	338.8	490.7	229.3	C-5AS1-0.40		D	D	D	D	R	R	D	R	D	D	D	D	D	D	R	R	R	R	R	-	R	R	R	R	R	R	R	R	R	R	R	R	R	R	R	R	R	R	R	R
SSR	ldk215	ldk215			349.5	498	245.4	C-5AS1-0.40		D	D	D	D	D	R	D	R	-	D	D	D	D	R	R	R	R	R	R	R	R	R	R	R	R	R	R	R	R	R	R	R	R	R	R	R	R	R	R	-
ISBP	gpg1777	gpg1777			358.3	505.5	256.1	C-5AS1-0.40		D	D	D	D	D	R	D	R	D	D	D	R	R	R	R	R	R	R	R	R	R	R	R	R	R	R	R	R	R	R	R	R	R	R	R	R	R	R	R	R
ISBP	gpg158	gpg158		54.9281	365.1	513.6	261.3	C-5AS1-0.40		-	D	D	D	D	R	D	R	D	R	R	-	R	R	R	R	R	R	R	R	R	R	R	R	R	R	R	R	R	R	R	R	R	R	R	R	R	R	R	R
ISBP	gpg2034	gpg2034		55.089	365.1	513.6	261.3	C-5AS1-0.40		D	D	D	D	D	R	D	R	D	R	R	R	R	R	R	R	R	R	R	R	R	R	R	R	R	R	R	R	R	R	R	R	R	R	R	R	R	R	R	R
ISBP	gpg2255	gpg2255			367.3	513.6	266.6	C-5AS1-0.40		D	D	D	D	D	R	D	R	D	R	R	R	-	R	R	R	R	R	R	R	R	R	R	R	R	R	R	R	R	R	R	R	R	R	R	R	R	R	R	R
ISBP	gpg2011	gpg2011			374.6	522.3	272	C-5AS1-0.40		D	D	D	D	D	R	R	R	R	R	R	R	R	R	R	R	R	R	R	R	R	R	R	R	R	R	R	R	R	R	R	R	R	R	R	R	R	R	R	R
COS	BE425161	BE425161			376.9	526.5	272	C-5AS1-0.40		D	D	D	D	D	D	R	R	R	R	R	R	R	R	R	R	R	R	R	R	R	R	R	R	R	R	R	R	R	R	R	R	R	R	R	R	R	R	R	R
ISBP	gpg542	gpg542			376.9	526.5	272	C-5AS1-0.40		D	D	D	D	D	D	R	R	R	R	R	R	R	R	R	R	R	R	R	R	R	R	R	R	R	R	R	R	R	R	R	R	R	R	R	R	R	R	R	R
SSR	cfa2250	cfa2250	10.6	55.622	384.4	541.4	272	C-5AS1-0.40		D	D	D	R	R	R	R	R	R	R	R	R	R	R	R	R	R	R	R	R	R	R	R	R	R	R	R	R	R	R	R	R	R	R	R	R	R	R	R	R
RJM	jfio6	jfio6			384.4	541.4	272	C-5AS1-0.40		D	D	D	R	R	R	R	R	R	R	R	R	R	R	R	R	R	R	R	R	R	R	R	R	R	R	R	R	R	R	R	R	R	R	R	R	R	R	R	R
ISBP	gpg503	gpg503			384.4	541.4	272	C-5AS1-0.40		D	D	D	R	R	R	R	R	R	R	R	R	R	R	R	R	R	R	R	R	R	R	R	R	R	R	R	R	R	R	R	R	R	R	R	R	R	R	R	R
										Centromere
SSR	wmc705	wmc705	10.7					5AL5-0.46-0.55		R	R	R	R	R	R	R	R	R	R	R	R	R	R	R	R	R	R	R	R	R	R	R	R	R	R	R	R	R	R	R	R	R	R	R	R	R	R	R	R
SSR	barc1	barc1						5AL5-0.46-0.55		R	R	R	R	R	R	R	R	R	R	R	R	R	R	R	R	R	R	R	R	R	R	R	R	R	R	R	R	R	R	R	R	R	R	R	R	R	R	R	R
SSR	gwm595	gwm595						5AL7-0.87-1.00		R	R	R	R	R	R	R	R	R	R	R	R	R	R	R	R	R	R	R	R	R	R	R	R	R	R	R	R	R	R	R	R	R	R	R	R	R	R	R	R
SSR	simple sequence repeat marker
SNP	single nucleotide polymorphism marker
RJM	repeat junction marker
COS	conserved ortholog set marker
ISBP	insertion site-based polymorphism marker
[truncated: 80 more columns]

## Sheet: TableS3.3
Table S3.3 Primer sequences and cR position of anchorded TAGCv1scaffolds
markername SNP_code	markername SNP_name	References	Primer 1	Primer 2	RSH-consensus map	http://plants.ensembl.org/Triticum_aestivum/Tools/Blast?db=core
					cR	TGACv1 whole genome assembly (scaffolds)
gpg1293	gpg1293	Barabaschi et al. (2015)	GCAGCAGGAAAAATCAGCAT	GGTTCGGCCTGAGATCATT	0	395399_5AS
IWB11440	BS00086096_51	Ramirez-Gonzalez et al. (2015)	CCGATTATTTGCCTTGCGTTTTTAC	AGCGTCGTGAAATCTGTC	3.1	393357_5AS
gpg2	gpg2	Barabaschi et al. (2015)	CGGTTGTGCCATTATTTGTG	CACCGGTCCTTCGATAAAAA	3.1	393503_5AS
gwm443	gwm443	Roder et al. (1998)	GGGTCTTCATCCGGAACTCT	CCATGATTTATAAATTCCACC	3.1
cwem44c	cwem44c	http://wheat.pw.usda.gov/GG2/index.shtml	AGTGCACTGCAAACACAGAG	AGCCGTACACCTTCATAGGC	6.3	393317_5AS
wmc654	wmc654	Somers et al. (2004)	CTGTGATGAACTGAAATAACCA	TATTCTACTTTTCTCTTCCCCC	14.4
gpg537	gpg537	Barabaschi et al. (2015)	ATCTCGTCGCGAGAAACCTA	CGGCTACACGTAAGGGGTAA	15.9	392744_5AS
IWB62899	RAC875_rep_c72709_270	Ramirez-Gonzalez et al. (2015)	TGCTATGGCTATACTACGGC	GCGCCGAAGCCATTGACT	19	393366_5AS
IWB4146	BobWhite_c63553_527	Ramirez-Gonzalez et al. (2015)	GGCTGGGAAACTCAAGGATC	AAACCGTTCTCATTAGCCTC	20.5	393298_5AS
gpg2328	gpg2328	Barabaschi et al. (2015)	GACGACACAAGTGCCATGTT	CGTTTGTTCCACAAATCACG	22	394515_5AS
gpg2326	gpg2326	Barabaschi et al. (2015)	CAGCGTCAGTCCGGATTAGT	TCTAATTCTTCGGCGACGAT	22	393727_5AS
IWB29780	Excalibur_rep_c102015_264	Ramirez-Gonzalez et al. (2015)	GACGCTGACCTCGGTATCC	CATGACATCTTCCTGAACCC	26.6	392538_5AS
IWB68241	Tdurum_contig14527_888	Ramirez-Gonzalez et al. (2015)	AAGTTCAGGATCATTCACTATTTC	AGCATTCCTTTCCTTTCACTACA	32.7	393153_5AS
barc186	barc186	Song et al. (2005)	GGAGTGTCGAGATGATGTGGAAAC	CGCAGACGTCAGCAGCTCGAGAGG	34.1	393705_5AS
ldk243	ldk243	Barabaschi et al. (2015)	GGTTTCACCTCTAGCCTACCC	CACCTTGTGTGGGAGTTTCC	37	393888_5AS
ldk267	ldk267	Barabaschi et al. (2015)	AATTAGCAGACCGCATGTACG	TCCAAGTTGAGAGCTGATGG	38.5	393379_5AS
IWB51518	Ra_c23129_348	Ramirez-Gonzalez et al. (2015)	AAGCGCATCCAAGAACCTGA	TCCAAAAGGAGGAACCCGAT	38.5	393277_5AS
barc56	barc56	Song et al. (2005)	GCGGGAATTTACGGGAAGTCAAGAA	GCGAGTGGTTCAAATTTATGTCTGT	68	394577_5AS
ldk284	ldk284	Barabaschi et al. (2015)	TCTCATTGGTCAGGGTCAGG	TTCTCCTCCAGGTAGCTCTCC	74.5	393493_5AS
gpg2162	gpg2162	Barabaschi et al. (2015)	AAGATCAAATGGCCCTTCCT	GGCTATGCATGGTCCAATCT	76.1	393865_5AS
gpg2163	gpg2163	Barabaschi et al. (2015)	AGGTCGCGCACTGTTAGATT	CATGTACTCGGCGTTCACAT	76.1	393865_5AS
gpg1438	gpg1438	Barabaschi et al. (2015)	GCGGTTGGATGAAGATCCTA	TCCGTATTGCCTAGCTTGCT	80.9	392993_5AS
barc117	barc117	Song et al. (2005)	TCATGCGTGCTAAGTGCTAA	GAGGGCAGGAAAAAGTGACT	87.3	393421_5AS
gpg2168	gpg2168	Barabaschi et al. (2015)	TGTCCCCTGCCTTCTGTTAC	GTCCACCGTCAGGTCATCTT	88.8	393709_5AS
gpg2038	gpg2038	Barabaschi et al. (2015)	GAGTCCAAAACATGGGCAAT	TGGTGTGCTCACGTCAGATT	92	392665_5AS
IWB75561	wsnp_BE499257A_Ta_2_1	Ramirez-Gonzalez et al. (2015)	TGGCATTCCTTACCTATTTGCG	CTAGTGGATGGGTGTTCACAT	96.7	392810_5AS
jfio7	jfio7	Barabaschi et al. (2015)	CTCCTGTGGCAGAACAGAGG	ATCGTGGGCGTCACACTATA	106.4	392581_5AS
wmc150a	wmc150a/b	Somers et al. (2004)	CATTGATTGAACAGTTGAAGAA	CTCAAAGCAACAGAAAAGTAAA	109.6
gwm293	gwm293	Roder et al. (1998)	TACTGGTTCACATTGGTGCG	TCGCCATCACTCGTTCAAG	112.7
gpg1440	gpg1440	Barabaschi et al. (2015)	ACAGGCCTGATCTGGTATGG	TGCTTGCTACGTCTCCAATG	112.7	392754_5AS
gwm304	gwm304	Roder et al. (1998)	AGGAAACAGAAATATCGCGG	AGGACTGTGGGGAATGAATG	114.2
IWB8393	BS00045284_51	Ramirez-Gonzalez et al. (2015)	ACCGAAATAGGATTTGCCTCAT	TGCTTATCTTGATGGCCACA	119	393131_5AS
wmc150b	wmc150a/b	Somers et al. (2004)	CATTGATTGAACAGTTGAAGAA	CTCAAAGCAACAGAAAAGTAAA	125.4
gpg2049	gpg2049	Barabaschi et al. (2015)	GGCCAAAGAAAGCTTATCCC	CCAGTGAACCGTCTGCTGTA	126.9	393554_5AS
gpg2060	gpg2060	Barabaschi et al. (2015)	CCGACAGGAACTTCCACTGT	CTCAATTCGGTTCTTCCCAA	126.9	394231_5AS
IWB10809	BS00075505_51	Ramirez-Gonzalez et al. (2015)	TGGTACCACGCCAAAGTATACT	TTGCTCCAATGAGATGTGGA	126.9	394050_5AS
BE498768	BE498768	Akhunov et al. 2010	CTGCCCCTAGAAGTTTCTCGT	CAGCGAGTGACAATTCCAGA	128.5	393478_5AS
ldk49	ldk49	Barabaschi et al. (2015)	TCCACACACCACACACACAC	AGACGCTATCCGATCCTCTG	131.5
ldk2	ldk2	Barabaschi et al. (2015)	ATCAGGTCCACACACCACAC	AATCCACGAAGACGCTATCC	131.5	392658_5AS
gpg2233	gpg2233	Barabaschi et al. (2015)	GTCGACGTTCACATGACACC	TGGTCTTCCACCACTTGTCC	133	393619_5AS
gpg1763	gpg1763	Barabaschi et al. (2015)	CCAACACAACATGAGCAACC	AATTTTTCCTGCATTGGTCG	141.1
gpg2092	gpg2092	Barabaschi et al. (2015)	GGTCCGCATTGTTAACAGGT	TTGGCTTGAAGCTATGCATG	142.6	393313_5AS
gpg2072	gpg2072	Barabaschi et al. (2015)	TCCGAGTGACCTGTATGCTG	AATCCATGCTTCCCTCTGTG	142.6	392806_5AS
gpg2126	gpg2126	Barabaschi et al. (2015)	TGACCAAGTGATGGGAATCA	CCGAAGAAGGACGAGAGATG	158.3	393599_5AS
IWB58275	RAC875_c4675_1277	Ramirez-Gonzalez et al. (2015)	ATATAGTGAGTTGGAAGGGCAG	GTGAAGCTGATGGGAAGAAG	158.3	393193_5AS
ldk217	ldk217	Barabaschi et al. (2015)	TGGACTCCGAATAGGACTGG	ACCAACTTCATCGCTGTTGC	162.7	394022_5AS
IWB33435	GENE-3512_171	Ramirez-Gonzalez et al. (2015)	AGATAAGTGGCCTTGTCCTCT	CGGAAGTTGTGATGGGCTTATATA	165.5
gpg574	gpg574	Barabaschi et al. (2015)	TGCTCCAAAACTCTCAACCA	ACACCAAACTTGCCTTCCAC	171.8	394246_5AS
gpg277	gpg277	Barabaschi et al. (2015)	TCCATGTTGTCTTCAACCCA	TCCAAGTAGAGACCCATCCG	180.3	392506_5AS
ldk218	ldk218	Barabaschi et al. (2015)	GTTGAAGATGTCGCTCATGG	CTTCACAAGGTCCGCTTCC	181.9	392970_5AS
ldk241	ldk241	Barabaschi et al. (2015)	AATCAGTCTTGATGAAGCAACG	CATGAAGCGTCAGCAGTAGG	190.4	392989_5AS
gpg1139	gpg1139	Barabaschi et al. (2015)	ACCCGTAAGTTGCCGTTATG	CACTCATGTTGAACACACCCA	203.7	392870_5AS
gpg1789	gpg1789	Barabaschi et al. (2015)	GGATGAGATCCACCTCCTGA	CCATCTCTTCGCCGAACTAG	209.3	395096_5AS
gpg2309	gpg2309	Barabaschi et al. (2015)	GACCACCTTCGGATTAGTGC	CACCGTCAATAGGTCACGAA	209.3	392473_5AS
jfio4	jfio4	Barabaschi et al. (2015)	CGCAAGGTGATATGAGGTGTT	TACGTACATACGGGCGGGT	212.9	392957_5AS
gpg1994	gpg1994	Barabaschi et al. (2015)	GGTGGAGGAATGTTCACAGG	CACCGTTTGCGATTATTGTG	220.1	392801_5AS
gpg2250	gpg2250	Barabaschi et al. (2015)	AGCATCAGTGTTGTTGCAATG	GTATGAAACCCGTTTGGGTG	220.1
ldk50	ldk50	Barabaschi et al. (2015)	ACCGTGTGTGATGCTTCTTG	GGTGCATGTGTGTGTGCTC	221.8
gpg2244	gpg2244	Barabaschi et al. (2015)	GCCTGGATCATGCGATAACT	GGTACGAGGGACTTGCATGT	235.1	393139_5AS
gpg2313	gpg2313	Barabaschi et al. (2015)	CTCACCGCCATGAGTGAGTA	TCCAACTGCCAGAATTCTCC	238.6	392600_5AS
ldk16	ldk16	Barabaschi et al. (2015)	CTCTTGGGCTGATGGTGATG	ATCGAATCAGTGGGTGATCG	238.6	392639_5AS
ldk14	ldk14	Barabaschi et al. (2015)	TTTCTGTTTTGCCTCTGGAAA	GGGCCTTTCCCTTTTGTTTT	240.3	392893_5AS
gpg2019	gpg2019	Barabaschi et al. (2015)	TCCCCACTTGCAACTAAACC	AAGTGGCATCAGCTGAAGGT	248.9	392587_5AS
gpg2108	gpg2108	Barabaschi et al. (2015)	GCAACCGAAGAGATCCTAAGG	TTCCCAAGATGGGAGAGTTG	248.9	392587_5AS
gpg1383	gpg1383	Barabaschi et al. (2015)	CCTCTAAGTCGTGCCTCGAC	AGTCCATCCGAGGTGAATTG	255.5	392484_5AS
ldk242	ldk242	Barabaschi et al. (2015)	CCTACAAACCTCTGCACTTGG	CGGAGGGAATATTGAACACG	257.1	392471_5AS
gwm129	gwm129	Somers et al. (2004)	TCAGTGGGCAAGCTACACAG	AAAACTTAGTAGCCGCGT	263.8
jfio2	jfio2	Barabaschi et al. (2015)	ACGCTGGAGACGTATCACTGT	GGTGTCCTTCCTGATCTCCA	272.7	392863_5AS
ldk289	ldk289	Barabaschi et al. (2015)	GCACATACCTTCATAGTGG	TGATGATGTGGCAAAGAAGC	276.2	392531_5AS
gpg2231	gpg2231	Barabaschi et al. (2015)	CCTATCGGCCACACTCACTT	TTGGCTGCTCTTGACCATTA	281.8	392523_5AS
gpg2232	gpg2232	Barabaschi et al. (2015)	CGATTAAGAGCGATAATCAACCA	TAAGAGACCGTTTTGGCCTG	283.6	392523_5AS
gpg2075	gpg2075	Barabaschi et al. (2015)	ATAAGGCGCACTACCAGTGG	CCCTAGCCCATTATGCTCAA	287.3	392512_5AS
gpg2083	gpg2083	Barabaschi et al. (2015)	TTAGTTCAATGGCAGGTCGA	CCATCTCTTCGCCGAACTAG	287.3	392628_5AS
gpg2097	gpg2097	Barabaschi et al. (2015)	TTGTGATTGCTGCTCACCTC	TTCCTCCAAAGGCACTGTCT	287.3	393095_5AS
gwm415	gwm415	Roder et al. (1998)	GATCTCCCATGTCCGCC	CGACAGTCGTCACTTGCCTA	291
gpg2121	gpg2121	Barabaschi et al. (2015)	TGCTTGTTCTTGCTCCAATG	GGCCACCTTGCTACACATCT	294.7	392759_5AS
gpg119	gpg119	Barabaschi et al. (2015)	CACGTCACTGTCAAGTGGCT	CACACATGTATTACGGTTTCCG	296.6	393507_5AS
gpg35	gpg35	Barabaschi et al. (2015)	TTAACACGTCAGGTTGCGAG	GAGCCGACTGAACTGTCTCC	298.4	392504_5AS
gpg2336	gpg2336	Barabaschi et al. (2015)	TGAAAGAGACACGACGCAAC	TCTTCCTCTGTGGTCCAACC	298.4	392590_5AS
gpg743	gpg743	Barabaschi et al. (2015)	CTATGTACGCACACAATGCG	GAACGTAAGAAGGCAGGCAC	298.4
gpg1294	gpg1294	Barabaschi et al. (2015)	CCTCGAGAGTTTTGGTCGAG	GCACCAACCAGGAGTAAAGG	298.4
gpg2117	gpg2117	Barabaschi et al. (2015)	GCAAGGTGTACGTCCTTCGT	CATGCTTGAACTTGCTCCAA	302.1	392798_5AS
ldk113	ldk113	Barabaschi et al. (2015)	CACTGCTCCACCACAGC	GCGAAGGGTTAAACCGTAAAC	307.8	392490_5AS
gpg214	gpg214	Barabaschi et al. (2015)	TAGCCCATCACAAGCATTCA	TCCCTTGTGGATTCAAGACC	313.3	394452_5AS
gpg2020	gpg2020	Barabaschi et al. (2015)	GAGATGACCGACGGATTCAT	AACAGAACCATATGCCCTGC	315.1	392497_5AS
gpg2147	gpg2147	Barabaschi et al. (2015)	TTGACATGCTTGTGGTGGTT	ACCTTAGCAATGCAGCCAGT	327.2	394681_5AS
gpg2123	gpg2123	Barabaschi et al. (2015)	CTCTCGGAGTTGGTTTAGCG	GGAAGTTCCTTGGACATAACC	331	392574_5AS
gpg2102	gpg2102	Barabaschi et al. (2015)	TCCTTTGAAGTCCTCGCACT	TGTACCTGTGAACGGAACCA	331	392574_5AS
gpg1395	gpg1395	Barabaschi et al. (2015)	CTTCGGCCAATCAGAATTGT	GGGCGACCAAGGATTCTATT	336.8	393958_5AS
gpg2158	gpg2158	Barabaschi et al. (2015)	GGCTGTCATTAATCGTCCGT	CGTGCATCACAGAAGTGCTT	338.8	393285_5AS
gpg1321	gpg1321	Barabaschi et al. (2015)	CCATCGATCTTAGACGCACA	ATTGCTCTACGTGGTGCATG	338.8
ldk215	ldk215	Barabaschi et al. (2015)	CTGAGCTGAAGCAAGACACG	CGGGCATCTTCTCTACATCG	349.5	392714_5AS
gpg1777	gpg1777	Barabaschi et al. (2015)	TTCCTCAAGGAGCGTAGCAT	ACCAATCCATTGCCTACGAG	358.3	394933_5AS
gpg158	gpg158	Barabaschi et al. (2015)	ACGCACACCAACTTTTACCC	GTGGTGCATGAAGGAACAGA	365.1	392505_5AS
gpg2034	gpg2034	Barabaschi et al. (2015)	CCTCCTGGCGAGCAGATAT	TTATCCACCATTGGTCCGTT	365.1	392638_5AS
gpg2255	gpg2255	Barabaschi et al. (2015)	CGACCAGATAGGCTGGTAGC	GTTTCCATTAGGACCCCGTT	367.3	392583_5AS
gpg2011	gpg2011	Barabaschi et al. (2015)	GTCTATCCACCCATCCATGG	GAACGCCGACAGTCATCAC	374.6	392992_5AS
BE425161	BE425161	Akhunov et al. 2010	GGATGGTTCTGACCCAATATG	ATCATGCCGACAAACAGCTT	376.9
gpg542	gpg542	Barabaschi et al. (2015)	CAAATACCGAGGGGTTGCTA	TGACACTGAGGACATCTGCC	376.9	394350_5AS
cfa2250	cfa2250	Sourdille et al. (2001)	AGCCATAGATGGCCCTACCT	CACTCAATGGCAGGTCCTTT	384.4
jfio6	jfio6	Barabaschi et al. (2015)	CAGTCCCTTATTCAGCACCG	TGCGTCGGTAACATCATCAT	384.4
gpg503	gpg503	Barabaschi et al. (2015)	AGCACCGGGACTTTAACCTT	AATTTCAGGATGGATGACCG	384.4	396034_5AS

## Sheet: References
References
Akhunov et al. (2010) Nucleotide diversity maps reveal variation in diversity among wheat genomes and chromosomes. BMC Genomics 11:702.
Barabaschi et al. (2015) Physical Mapping of Bread Wheat Chromosome 5A: An Integrated Approach. The Plant Genome 8
Ramirez-Gonzales et al. (2015) PolyMarker: A fast polyploid primer design pipeline. Bioinformatics 31:2038-2039
Roder et al. (1998) A microsatellite map of wheat Genetics. 149:2007-2023.
Song et al. (2005) Development and mapping of microsatellite (SSR) markers in wheat. Theoretical and Applied Genetics 110:550-560.
Somers et al. (2004) A high-density wheat microsatellite consensus map for bread wheat (Triticum aestivum L.) Theoretical and Applied Genetics 109:1105-1114.
Sourdille et al. (2001) Improvement of the genetic maps of wheat using new microsatellite markers Plant & Animal Genome IX Abstracts 167.
