# Supplementary material for: High‐resolution mapping of the pericentromeric region on wheat chromosome arm 5AS harbouring the Fusarium head blight resistance QTL Qfhs.ifa‐5A
Source: Plant Biotechnol J. 2017 Nov 10;16(5):1046–56. doi: 10.1111/pbi.12850 (PMC5902775; doi:10.1111/pbi.12850)
Supplement: Supplementary file 9 — Data S1 FASTA file of markers sequences. [file PBI-16-1046-s003.txt]

File S1 FASTA file of markers sequences	used for fine-mapping the 5AS wheat chromosome
	
>gpg2232
CGATTAAGAGCGATAATCAACCATAACTAAATATTTAGATAACTCTAAAaTATTTATAATGGTCAAaCaTTAACTAAAGGATATGAATCCACCAACACTACAAAAAAaGACACATCCATGACATTTGGGGCCGAACGAATTTTTTtGGTCATGCTTATGACACTTCTATGACGATAATTGTGACATAAGCCAATATCATCATAGATGTGGTGGGCTCCTACTTCTATGACAAAAAaCaTGACAGAAAaTGGGCTTTTtGtCCTGGGCGGgCCGGAGACGCAGTGATGACCCACAAGTATAGGGGATCAATTGTAGCTCTTTTCGATAAGTAaGAGTGTCGAACCCAACGAGGAGCAGAAGGAAaTGACAAGTAGTTtCTGGTAaGGTATTGTATGCAAGTGCTGAAATTGTAAGTACCAAGTaGTTtGATAGGTAGATAATTtGtAaCAaTCAaGTAaTGATAATAGtAACAAgTAtGcagcaaggtagcctaatccttttgaggtaaaggacaggccaaaacggtctctta
>gpg2336
TGAAAGAGACACGACGCAACCACAAGGGTGGAGGgTGCGCCCTACCCCTGGGCGTGCCCCTACCTTGTGGCCACCTCGTGTGCCCTCTGGACTCCGTTTTCTTGTATGATACTTCTTTTGGTCGGTAAAAaTTCATTATATAATCTCCCAAAGGTTTTtGACCACCGTACcACGGTAGAATCCCCTATTTTCATTTTGAGTTGTTTCTGCAACATATTTGGAGCAATATGTCATCCcAaGATTCGGAGGGAGAGAGCTATGTAGCTGATTACATTGAAAACCCCAAaGTCTACGGGGATTtGGAGCATTgTGGTTGGACCACaGAGGAAGA
>gpg2313
CTCACCGCCATGAGTGAGTAATTCCATCATAGGCTTGCTAGACTGTGATGGGTTGGATGAGATTTATAATGTAATCAAGTTAGTTTTATTAGGGTTTGATCCCTAATATCCACTATGTTCTGGGATTGATGTTGCTATGACTTTGCTATGCTTAATGCTTGTCACTAGGGCCCGAGTGCCATGATTTCAGATCTGAACATATTATGTTTTCATGAATaTATGTGTGTTCTTGATCCTATCTTGCAAGTTGTAGACTGATATGTCCATTTTGCATCATGTTTtCTTACTGTTATTTATAATGTTTTTATCCATAATAATGCTTGTTGGAGTAATTCTTATGCcTTTTCTCTaaTAATTTCcAAGGTATACACCAAGTGGGAGAATTCTGGCAGTtGGA
>gpg1763
GGCGGCAATCTACAGAGAAGCAGGCCTTCATCGTCCAAGAGACCCGCAAGCTGGAGGCGGCGGGTGCCATTCGCGAGGTTCGGTATCCCGAGTGTCTAGCGAACCCCGTCATAGTGCCGAAGAAAGGCGGGAAGGAACGGATGTGCGTCGACTTCACCAACCTTAGCAAAGCCTGCCCCCAAGATCCGTTCCCGCTCCCACACATCAATCAGATCG
>gpg503
AGCACCGGGACTTTAACCTTGGTGGGCTCGAGAAACCATTGTCCTCTAACCATCCAACCATGTAACGCCCCGGACACACCCGCCGGTGGTCGTTACTCCTGGCGGGATCTAGATTGGCCCCATAGATCAATACTAGTCTTTTCTGCGCACTTTGTCCTCACTCGTGCGCACCCGGGAGCAACTTCCTGGTCGGTCATCCATCCTGAAATT
>ldk217
TGGACTCCGAATAGGACTGGTGGCGGAGATGAATCTGGTGGATCTCGGACTGGTGGCAGAGATGAATCTGGTGGAACTCAGACTGTTGGCGGATATATGTTGCAGGTGgACTCGGATTGGCgTGATGGCGACTGATATTtGGTGGCGTATATGGACTCGgATTGgCGGTGAATATCaccaccaccaccaccaccaccATATGGCAaCAGCGATGAAGTTGGT
>ldk241
AATCAGTCTTGATGAAGCAACGGCGAGCAACagagagagagagagagagagagTCACgTGGTCgTGGCtATGccaaCCATGTCcTCGAtccTTCCGTGCACcACCtCCTTGCAtGTGGCTAcTCCCCTGTcAtAtCAtCTCACTCGCAACTCTGCCTGATCATGTTCCAGCCcTGATGTTGGTGTCAAGGAAGTAGTCGTgTTGGTGCAGTCAGTGTGCTCCTACTGCTGACGCTTCATG
>ldk215
CTGAGCTGAAGCAAGACAcgCAgTCGTAAATCTTCACAATAAGGATAACATTGaCAAAACGCACTACAGACCCTTTACACGCCCCcAACAATAACAACAACAACaagaagaagaagaagaagaagaagCGGCAAAGCCAGTGGGTCGATGACCATGATAACATGTCCATGGCATCATCCGATCCGCGAGCCGACCGTGATCAGCGCCAAGCTCTCCAAGAACGATGTAGAGAAGATGCCCG
>gpg158
GACCGAAAGCATCCGAAGAATAAACCGACAAAGGTGTCGCTATAGTTACCCCTTGGGGCATCAAACAGACTCCGAATCCGACGAAATTTCACAAGAGGTCTACCTACACTATAATAAGAACGCACACCAACTTTTACCCCAGTCTGAGAACATTTGTAGGCCACTAATAGAATAATATCTCGGAGGTGCCGCGGGTGTATGCAAGTGTGGTTGGACTCAGAAAGGACAACGGAGAGAACTGGGAGACCCAGACAGATGCAAGTTTTGAAAAACATGAAGATGAAATGCACATGATGACATGGCAAAGTGTAACACGCAAACAAATGACAACGAAACGACGGCGAATAACTGGAAGATACCTGGCGCATCACNCTTGGGGCGTTATAGTGTCGGAGCTCTGTTCCTTCATGCACCACACTCTGTCCTCGCTCCACCA
>gpg2255
AaGGCAAGGAAGGGGTAAGTGAGGGAGAAAGGGTAAaaGTACATGGGCCTTGCCCAAATCATGCCACAAATGCACTATTGGACAGCCCGGTACGGGGATCGGACAGTCCGGTGGCAACAAAAACTTTTGGGCATCAAAAaTtGTACTACCGGACTGTCCGGAAATTCAATTTTtGCACAGTCCAAAACTGCTCTCTAGACGCACAGACAGACCGGTTGGGCGACCAGATAGGCTGGTAGCGCAAATTTGCACCATTTTGtCCGTTGCACCGTCTTCTTCCGTCGTCGCTTCCAAGCTTCCcTCGTTGATGGTGTAGGCTTATGATAACCCACAAGTATAGGGGATCGCAATAGTTTtCAAGGGTAGAGTATtCAACCcAAaTTTATTGATTCAACACAAGGAGAGCCAAaGAATATTCGTGAGTGTTAGTAGCTGAGTTATCAATTCAACcACACCTGAAAGgCTTAATATATGCAACAAAGTATTTAGTAGCAAaGTAGTATGATAGTAACTGTAACAgtGGCAATAGTAACAGTAGCAATTTTGtAGTGATTGTAACATCAGTAGCAATGAAAGTAACTTAGCGAAGATCAATATGTGAAAAGCTTGTAGGCATTGGATCGGCAATGATAATTGTGTTGGATAATATTCATCATGTGGCAGTCATAACCTAGGgTGACACAGAACTAGCTCCAATTCATCAATATAATGTAGGCATGTATTCCATATATAGTCATACTTGCTTATGGAAAAGAACTTGCATGAAATCTTTTATCCTACCCTCCCGTGGCAACGGGGTCCTAATGGAAACTAAGGGATATTAAGGCCTCCTTTTAATAGGGAACCAGAACAAATTATTAGCACTTAGTGAATACATGAACTCCTCAAACTACGTTAATCACCGGAAaGAATCCcGATTATTGTCACCTTGGGgTATGCGGATCATAACTCATAATAGGTGTCTACAACTTGCAAGATAGGATCAAGAACACacATATATTCAtGAAAACATAaTAGGTTCAGATCTAAAaTCATGGCACTtGGGCCCTAgtGACAagCATTAAGcAAGCAAAgTCATAGCAAcATCAATcTCAGAACATAGTGGATACTAGGGATCAAACCcTAaCAAaaCTAACTCGATTAC
>gpg2034
taacctgtgacATAGCCTGTGTCATGTCGTCGCTCTCGATTAcccaaatgTCatagccgacgttcgcgacataccagaatactctagcccgttgattGAAAGGTGGCGCCAATCATCGTTGTCAGCTTCCTCGgCGGCCACCTTGCCGACGTCGGGCAAAGAGGCcGtGATAAACCTCTTTTAGGCCATTATCTCCTTGAGCTCCCTGGGAAGCATAGCTGGGCTTAGGCAGCAACCTCTGGAGTGGTGGGATGGGTATTTGTGGGAAAGGGATCATTTCACAAGCGTCATCTAAGAAACTTAGGGTGACGAGGGTATGGAGATCGCTGGGTAaCCTACACAGGCAAACCGACAGAGGTTGATGATGGAAGCGGCGCGGCGATGGTGGTGGCGGTGACCTAGCTAGGGTTTCGAGCGGGGGAGGgTTGGTGTGTGTGTGAGAGAGAGCATAGGTTTTGGGgTGCGTGTGTGGAGGGGGGACAAGGTGGTGTTTGAGGAAATGTCGCGGCTACTGAAAATTTTACTAGGTTGAGTAAAATGCTGGGGATACTGAAAATTTGGATCAAGGGATTGAAGCTAAGCGGGCATAACAAACATCGCACACGGTCAAAaTGTAATAATAGTGTGCCATCAAACAGGAAAACCCTCcTGGCGAGCAGATATTTTTGAGATTGCGAGGGATGCAAGCAGGAGTAAAATGTCGAGGCTACTAAAAATTAGGATCAAGTGATTGAAGCAGAGTGGGAGTAACATATATCACACATGGTCTAAACATAATAATCATGTGCTATTGATAGCCCACAAGTATAGGGgATCGCAACAGTTTTCGAGGGTAGAGTATTCAACCCAAATTTATTGATTCGACACAAGGGAAGCAAATGAATATTCTCAAGTATTAGCAGCTGAGTTGTCAATTCAACCACACCTGAAAGACTTAATATCTACAACAATGTTTTtAGTAGCAAAGTAGTATGGAAGTAAAAGTAACGGTAGCAAAAGTAATAGTAGCAATTTTGTAGTGATTGTAACAATGGCAAAGCAAAAGTAACTTAGCAAGGATCAATATGTGAAAAGAACGTAGGGAACGGACCAATGGTGGATAATTATGTCGGATGTCATTCATCATGCAACAGTTATAACCTAGGGTGACACAGAACTAGCTCCAATTCATCAATATAACATAGGCACGTATTCCAAATATAGTGATACGTGCTTATGGAAAaGAACTTGCATGACATCTTTtGtCCTACCcTCCCGTGGCAGTGGGgTACTAACAG
>BE425161
GGCCGGATTCTGTTTGAGATTCGAATCTCTGTAGGCTCGCTGTTCAAGTTTCATTTATTTAGTTGTCTCGTATACTCCAATATATAGCCTTAACAGAAGTAAATTTCAGTTACAGCATGGATCATTCTCTACACAAATCCACTTAGGTTGTTTATGACTAGACTAACAATTCATCAATAAGCTGAAATCTGAGGATGAACATATACGAGCTCTTATTAGTACTACACTCTAGGCATGATATGCTTGTTGTACCAATTATCTTAGGAAACAATCTTGAGTTTTAGAAAAATGACGCTGGCTATTTCTTCCCTCACCTACGTACTATAGATGATGAGCCTTTGTTATGTCAATTACTTCTTTCACCATGAATTTTGTGTAGGTCGGTCTATTATTGGTGGATTTACTTTATATATGCTGCTCACCAGGCAAAAACATTTTTCAGTGGAACCGCCTTTGTGGATTTATGATACTCTCTGAACTGTATACTTTGTATTTGTTCTGGTCTTTGTAGTTTATTAGTGTGATGTCCTATATGTTTAGTTACTAGTATGATTCTCTCTGCTTGTTAAGTTTTGGCAATATGTATGTGTACTGCTATCTGTAAATGAAACTCCCAAACTTGGAACTAAGCTACGCTGATTCTAATTCCTTGTTAAGGGTTTAGTATTTGTCAATGTTATTAGTTAGCTCTTCCCTTTCTACAGGTTTGTTGCTCCCTGGGTAAGACCTGATAATTGCTAAGTACAAAGATTATGTAATTTAATTCTTTTTCCTTGTATATACTGTTGATTTGACATGCGTGCCTTACCATCGGAGGGTCAATTGGAACTTGCCTAAATTGTACCCCGTTCTGATCAAACGTCATTGTCTGCAGGGCAAATGCTCA
>barc117
Actagtctgctcatttctgttttttacaagtgattcatgcgtgctaagtgctaacaggtgaaaaatctaggtatgcactgacgttcttccctattagaagtgttccatacacacacacacacacacacacacacacacatatcatcccgacctagattataccatgtgttaagtcattatgaagacctgcattcaacagatacaaacagggattcacaaacaaaaaggtggatgtgtagtcactttttcctgccctctagagaaaatgtatttacacaagagcaatagaggttgggatacatactagcagtgtcaaataacagagtgacactgaaaatcaacgaattagttgtcaatacaaaacttccagccctacttagcaataccacagctcagcct
>barc186
Gccgagtgtcgagatgatgtggaaacaaaaataaaatccacatagacactttgacttgtctttctcctctctctctctctctctctctctctccctctctctctcgcgcatttcatcaaacatgtcttgagcgtaaccgacgtctccttcctcggaccacagacggtctcgccgccgtcccgtcgtcgggcctctcgagctgctgacgtcttccggtgttcggcatggagcaccagggatgatctgctcgaggatggaggagccgcccgggtggctgcctcgaccgtgagtgcccgagcgtgcttcccctcgagcccttgtcaagtgaggcccaatccatggaggctgcagcacagctcctgcttcttcccttccttcttaccgtcctcctctaccccggcctcgggaagaagt
>barc56
Gtgattttaactgacaatgagggatgacgtcatgggaggagagaggggtatacacgtgtgcataatggtttctaaactgatttttttagcatgcggctgatccaacgttgattaatccaggacattgctttttcgctcattggagagatacgtgagacgtgagagaatgagagagttgggtcatgcgagagagatagatctgttttattttatatgagtcgatctacaccgtaataattcggtcccaccagattaacagctcgtaaaatctaattaacgtgggaatttacgggaagtcaagaattagtatagatagatagataaatagatagatagatagatagatagatagatagattggagacgtatcacagacataaatttgaaccacttccctt
>BE498768
GCGATTCATGAGTGATGGAGCAGCAAACAGTTAGCATTGCCAAGGCTGGCATCACCACCTCTCTTAATGCAAGAACTGCAGTTCTTGCTGCTGCAAATCCAGCATGGGGAAGGTATGATATGAGGAGGACTCCAGCTGAGAACATAAATCTTCCTCCAGCACTTCTCTCACGTTTCGACCTCCTTTGGTTGATCCTGGATCGTGCGGACATGGAAAATGATCTTGAAATGGCAAGACATGTTGTTCATGTACACCAAAATCTTGAATCGCCAGCACTTGGGTTCACAGCACTTGAACCATCTGTTCTTAGGGCATACATATCTGCTGCAAGAAGAGTCACTCCTTCTGTTCCTCGAGATCTTGAGGAATACATTGCAACTGCCTATTCAAGCATTCGCCAAGAGGAAGCCAAGTCAAATGCACCTCATTCTTACACAACCATTAGGACACTTCTGAGCATAGTCCGGATTTCTATTGCCTTGGCAAGACTTCGATTTTCAGAAACTGTTGCCCAGAGTGATGTTGATGAAGCACTACGCCTGATGCAGATGTCAAAGTACTCGCTCTACTCTGATGACCGCCAGCGGTCTGGCCTGGATGCCATCTCTGACATATACTCCATCCTGAG
>cwem44c
Acataaatggcacccatagtagtgcactgcaaacacagaggaagaagaagaagaagaagaagaagaagagatggcgcctatgaaggtgtacggctgggcggtgtcgccgtggatggcgcgggtcctcgtgtgcctggaggaggccggcgccgagtacgatttcgtgcccatgagcaggaacggcggcgaccaccggctgccggagcacctcgccagaaaccccttcggcgagatcccggtgctggaggacggcgatctgacgctctaccaatcccgtgccatcgcaaggcatattctgcgcaaatgcaagcccgagtttctaggagcgggcagcctcaaggagtcggcgatggtggacgtatgggtcgacgtggatgcccaccagcttgagcccgtactcaagcccatcgtgtttaactgcatcatcaacccgttcgtcgggagggacgtcgaccaaggcctcgtcgatgagagcgtcgagaagctcaagaagctgctggaggtgtatgaggcgaggctgtcaagcaacaagtacttggccggtgatttcgtcagcttcgccgacctcacccatttctccttcatgcgctatttcatggcgacggagcatgcggttgtgctcgatgtgtatccgcacg
>BS00075505_51
GGGAAATGGTGGCTAAGAAAGAAACATCGTTTGCTCCAATGAGATGTGGAYATGTATGTATCAGATTATATACCTGGTAATTAGGAAGTATACTTTGGCGT
>BS00086096_51
GATGATGCACAATAGTCTATACAAATCCAATGATCTGCTAAAGCATTTTCYGACAGATTTCACGACGCTAGCATCTTCTCTTTCTAATTTTGCTTTTCTTT
>Excalibur_rep_c102015_264
AGCATGTCAAAAATGTTATCCCCATTGCATATGACTCTCTGGATCCTGTCMGGGTTCAGGAAGATGTCATGTTTCACCCGGTCTGCATGGCTGTATGCCTT
>GENE-3512_171
ACCAAAGTGGATAGCGGARGTTGTGATGGGCTTATRRAYTCCTTTATTTTTGACAATGAAAACGTGAATAATTTTAGAGGACAAGGCCA
>BobWhite_c63553_527	
AAGGATCATGACAAGAAATCTGGAGAGGATGAACCTAAGACTCAGAATGAYGAGGCTAATGAGAACGGTTTGAGTGATGGTGCTCCTCTGGATAAGGGGAA
>Ra_c23129_348
CGTCGCTCGCCTGTGGTTGGCGAGATTTGATCCAAAAGGAGGAACCCGATRCAGCGGCCATCAGGTTCTTGGATGCGCTTGCGTAGCGGAAGATGTCTCGC
>RAC875_c4675_1277
GCACATTCCGCATTTCATGGCATCGGATTGGTGAAGCTGATGGGAAGAAGYAGCGGATTTATCACAATGCATGCTTCCCTGTCAAGCGGGCAAGTCGACAT
>RAC875_rep_c72709_270
CGCCGTACGTCCTCACGTTGCTCAACACATTGCTATGGCTATACTACGGCYTCACCAAGCCTGACGGCCTGCTCATCGCCACAGTCAATGGCTTCGGCGCT
>Tdurum_contig14527_888
TTCTTCTTTAATTCAGCTATTCCTGGAAGTTCAGGATCATTCACTATTTCRAAGTTCTTGTAAGTATAACCGACAAAATTCATGTCCTTGGAGGAAAGCAT
>wsnp_BE499257A_Ta_2_1
AGACATCAGTTGCATATAGGCTTAATCTGATTCAGCGGAGTCCCTATATGATAATTAACAYATGTGAACACCCATCCACTAGTGAACTTTTGGATTAACCGCTGCTCCTGTGCTGTTAATG
>BS00045284_51
TCTTGAGCCCAAGCATCACACTACAAGCAATGCTTATCTTGATGGCCACAKCACTCGTCATCTCCTTTGGCTTGTTCCTGTTACTTACCCTTGTTGTCGAG
>wmc150a/b
Agaggggaaggatctcatgggttgagggattgacaaatttgtgcgggggagagagggattggtaattttgtgcaagagagagagagggtggggggaggagtcagtcagccatcgtcacatcaccctgcttccaaatgaccccgcattctctagcgcggtgtggtcgccgtctttgatctgctcgatgccctctttgaagattgaggtgttgtgcatgttggggtgcaaagaagcacaagcgagagtggtcgccgtataaccttggatggggatgaattgtgtgctcgagggagtgtgtgatttcagcaagaatcaatagcttgtgtgatccttatgtcgctgagttctttttataaacgttccattgattgaacagttgaagaagtatcatatgtaggtaaactggttagaccttttaaagtctgctgctctcacaagtatattttgcattattttccctccctgtgtgtgtgtgtgtgtgtgtgtgtgtgtgtgtgtgtgtgtgtttacttttctgttgctttgagtattag
>gpg1139
AATCCCCAGTCTCAAGCTGTCAAGTACCTTGACACACTTTTCTGATGCACCCGTAAGTTGCCGTTATGATCACTTTGATACACATGACGTTTGGCAAAACCCAAAGTACACTGTACTATATGAAGGTACTCAATACTTTCATGGTCTAAGGAATTATGCATAAGTTTACTTTCTGTGTGTTATAAAACATTAAATCATGATGAAAAGATCTCATAGTATAACAACCAATTGGGTGTGTTCAACATGAGTGCTCTTCTAACATTTTATCCT
>gpg1293
TTACAACAATAGCAGCAGGAAAAATCAGCATATTAAGCAACAAACATAGTATATTTGCAGCAGCAACATAAGAGCATCTCCAGCCGCGCCCCCAACAGGCCCCCCAGGGCGACTTTTTCACGCCAGCACCGAAAAAACCCGCAGTCGCGCCCCAAGATGCCGAAATCTGCCGACTCGGCCCGTTTTTGGGCCCAATGATCTCAGGCCGAACCCAGCACACTGGGGGGGGGCNCTCAGGGGCTCCTGCGGAAGGGAACCCACGTCTGGGCCACACTGTCAGGCG
>gpg1383
TTGCTGCATCTCCACATATTTACCTTGCCTTACCTATAAGCTTAAATAGTCTTGATCACGAGGgTGCGAGATTGCTGAGTCCCTGTGGCTCACAGATTaCTATTACACCAGATGCAGGGCCTGATGTTTCCGCTCCAGGTGACGCGCTCGATCTCAAGTGGGAGTTCAACGAGGACTCTCAATGTtACTATGTTTCCTTTCCTGATGATCAGTAGTGGTGCCCAgTTGGGGgtGACCGGGACCGTGTCGCATGTTGGGTTATCTTTTATTTTtGGCGCCATATTCGGGCCATGAGTGTTTGGATGATGTATTGTTACTTATGTATTTGATTGACGTGGCGAGTGTAAGCCAACTATGTTACCTCCCcTTTtATTATCTATATTACATGGGTTGTTGTGAAGATTGCCTAACTTGCGACATATGCCTTCAATGCGATTATGCCTCTAAGTCGTGCCTCGACACGTGGgAGATATAGTCGCATCGAGGgTGTtACAATAGCAAAaCCAaTGGTAGGCAATGgATGCATCGTTtGACCAAaCCAAGATTTtCTACAACATGGACGACGTATTGTACGTGTTCTTTGAGTGACTTCTATAGCCAAaCAATTGGTCCAGTCCTTGAACCATCCTACTGCTAATCCATCCATCAAGGAaGAAGAAATTATACTAGCAATACTGGTCCTAATTCGTGAGCATAACAGACGATTAACCAGTCCATCTAGCCGGATCACACTGACCACGGTCGCGACTTCTGGAGTAGGAAGAAGGCTGCCCCTACTTGGCCTCCCTTTGAGCCATCTCTGTAGCTATCAGATCAAGCAATGCAAATTCCTACAGAGAAAATACCAACGGAAGCTCTTACGTGATCTGCCGTGACAATTCACCTCGGATGGACTCCGTTGAACCGGCGTAATCGCTTCAAAACCaCCGCAGTTACTGCCGTGCCAAGACCGCCGCCTCGCCTTAAAGTTGCTAGTAAACCGCCATTGACGCGGCCCGTCCCTGCTGACACGGACATGAGCTTCTGCTGGGTTGTCAAGTTGTCGTCGCCGCCTGAGCTTCTGTTGGGCTGTCAAGTTGTTGTCGTTGTCTTCCTTGACGCGTTGTTATGCCCAGCTTCCCcTGCTATtGAAaCCATGGGAGTCCCAAGCCTCCCGCTACTGCTCGCCCGCAGGCTCCGACCCGTCGCCGGATGTAGTCGTCAAaCAAAACAACCGTAGCCTTATACTAAGTCGTCGGTGCCTCTCCATCGCTGCTATGGCTCAACCCCTCTACTGCATCATGCTATTGTTGAAGCCACACCCGCGACCATCCGAGTCACCGTCCCTGTATCCAACAGACACATTGGTACTTGTAGTGGaGTCTATGCACAAGAACAGAGGGAGTACTACTATGTGGCCTACTACCACTGAAATTGAAATCAAATCAGTCCAGAAGCTCATTAAAAAAGTGAAGGATAAAGAGGGCAGTGGCCGTTGTATCAGAAGTTTAAAGCTATTACTAAGCATTATTGCATGGAAAAGTCAGAGAGGCGTATTTATCCATTATCAGCGTCcAGTtCATCTGACAAAatATATCAGATGCTATTGTTTCTATCTACTTTTAGTACATATTTTtCATCAAAAAaCaaTTACTTTGGTCTGTATCTTTTTTtGTGTGTAGGGTAATTATTTATTTCCAAATGACGTTATATCGCAGAAaTTTGtCCTTGCTGTGCCACTCAATAGAAGCAACCAAGCTGCTGCCcTTGCAGACcAaTCTGTATCGGCATATCAGGGTCGCACCCGTTCGTGCAaGCTGCTCAATGgACGTTtATAAaCCGCCGCCcTAcGGTCCGGTCTATTTCAACAAATCTGGAGCAGATCATAATATATTATGGGTTTCCACCAGATGGCTCAATGAATTGGAGTACAAATTGTTGCCACTGCAGTTTGGgTAATTTCAACAATCAGCATGGATGACCCATTGGCCGGGTTACTAACACAATTCCCACGGgATCATTTATAACCCACCATGATCGACTTCAACCTTCCATGGATTCATATCATGTTATTAACgcTAAAGATATACAAAGAGTGTTGCGAAGATCATCAATTCACTACCTTGTCTCCAGCTTTAACATACTACATCGTTTCGCTGTTCAACTACATGTCGGTGTACGTCACAGTCAAATATGGAGAATCTCAAGCCAACTCCTCAAGTCGTCTTAAGAaTTGGGggCTACGATGACATGACTCAGTAAaTGAATGACAGTTTAAaGAAaGTCAAGAacTCcGGgCCATTGgACGGAAGATAACCcAGTCCTGAAGGTTACCGCCATATTGgTGAAAaTTTAAAGgCCGTcAGAAAAATTCcGGCTTGAAAaGTATATGAGAATCAAAAaaTCTCAGCTGGATGAaGgAGTTCcGgAtCATCAGAAAaGATTCCAGTTCAAAAaCCAGTTCAAGGCAAAATCTGTCTCCCACAAAGCTCTGAAGCTCTCAATATtCGGTTtAAAaTTCTGgCTCAAGAAGAATATTATCTCTCGCAAAATTCAATTTCTCaCAAAAAATTAAAGGgACcAAAGAGAGTCTCTTGCTAAAGCACAACTCAAACATAGGTGCCCCGTGGGCACAACCCACAATATCATTTGGGGGCTTTGGTCATATTCAAACCATAGCTTATACCCTCTTGATtGGCGTAAGGCcACcAGGATAATCACTTGGGGgCTTGGTCGTATTCGAaCcATAGCTTATaCCCTCTTGgTTGGCGTAAGGCCACCAGGATAATCGCTTGGGGGATTTGTCgTATTCGAaCCATAGCTTATAGACTATTGATTGGCATAaGGCCACCAGGATGATCACTTGGGGGCTTCGGTCGTATCTGAACCaTAGCTTATGCCcTCTTGATCGgTGTAAGGCCACCAGgATGATCACTTGGGGgCTTTGGTCGTATCCAAACCATAGCTTAAaCCCTCTTGATCGGATCAATTCCACATACATATACATCATCATATATTGCATCATGCATTGCATCATCATAGCATACATCATATGTGCATGGATATACTGGTTTATATGGCAGGAATCGGTCATCAGGCCGGCTTATATTATTCAAATCTTTAATAGCCAACATGGCTGGATTTTTATtATGGTTATCAATAACCAGTATTATGATTGAGGTTTTCAAagTaGCTTTAgTGCAaTGGCTATtACTTtATCAaTGGATATGATTTA
>gpg1395
cctttttCACAGGAATGGGCCGCTGTTGGGCCGTGCCACGTGTCGACCTATCATAGGCGCCTCCTATCAAATGAGTGGATGACATCTGTCCCAACGGTAAGGCAACACGTGTTTCCTTCGGCCAATCAGAATTGTACACGTGGAAATTTCCCATTGGTCAGGGCTGTTAACGGGTTATCGGATCCAAAATCTGACCCCGATAGCTTAACGGCGTTCCGTTACGGTTGATGGCACGTGTCGGTCACCCTTTACGAAaGCACTTCCATGACGCGCGATTTATCGTCATGGAAGTGGACACTTCCATGATGAtAATTTtGGTAAtGTCATGGAACACTTCTACGACATCATAGGTATGACTATCTTGATTCTGTCATAAAaTCATCATGgATGTACATGCATGACAAAAaCGCGACCTACTATGACAAACACGTATCATCACAGAAGTGTATTTTTTtGTAGTGCCTCCCCTTGCCGTACAATAGAATCCTTGGTCGCCCAGCCCTGGCAAAAATCATGGCAGCATCCcACTATGCCTACAACACTCTGAAGATACCAGGGCCAATGGGCGTCATTtCCATtCcATGAGACAAGAAGGACATAATCATATGCGTGGATAAGATGTACTGGgAAGCAATCGCTGTAGAGGCCGCGGAAGCTATCGcTCCcGCCAAGGAAAGAAaGAAAAATATGAAAGCTAATAAGGATGCTAGCAAGGAATCCGGGAAGCGTGCCTCTTTGGAGTGCGCTGCGCTTGTTGATGACTTGCCGAAGAGCTCCAATAGCAACAGATCCAAAGCTGCTGCACCcGCTTTGAAGAAGGTCCCGGCGGggCTGGTtGGTGCTgaTGGTACaTTTACTATCAGTGCCACCCtcGATGAcAAATAGGAAAGCGCGCTCATTACCTTCCTACGGGAGAATGTCGATGTGTTTGCTTGGCAACCATATGACATCCCAGGtGTTCCCAGGGAGGTAATCAAGTACCACCTTGCTGTCTGCCCGCATGCCcGTCCCCTGAaGCAGAAGGTCCGAATGCAaGCTTtGgagAGgCAaCAATTTATCACCGAAGAGATCACGAAaCTTGAGGCAGCTAGTTtGGtCAGAGGAGTATtGCATCCAACGTGgTTGGCAAaTCCAGCGgTGGTGCGCAAGCTGCATGGgAAaTGgAGgCTTTGCATAGATTTCATGGATCTAAATAAaGCATGCCCGACGGACCCATTCCCCTTGCCGCGCGTCGACTAGATTGTGATTTGCACCTctGGGTGTGAtcTGCTTTCCTTCCTGGATGCCTACTCcGGTtACCACCAGCTTttCATGtCcAaGGAAGATGAAGAGAAGACtGCaTTCATAACCCCATGCGACA
>gpg1438
GCCAACAATATATGAAAGTTGTAtAaTATTGGCATGGAACAAtCAGAAATTATAGATACAaCGGAgACGTATCAGGTACTGTTAATATCAATGTAACTCTCAAAgCCGACACAACTCCCCGCATTtCCTTGCTAATCTTATAGGATTCAAGTGGACAGGCCACTACAAATCCTATTCCTATGTTTACAAAAtACTACGAATCAAaGAGCCCCGAAGAGTTCAAAGTGTCCATCACAACCGACCGTATAGACCTCTACACTACAAATGTCCCTGCTCATCTTCACTACAAGGAACaTACTGTACTACTATCATAATCCCTCCATTCCAAAATACAaGTCTTTGTAGAGATTTCCACTATGGATcACATACAGATGTATACAGATACATTTTAGAGTGTACATTCACTCaTTTtGCTCCATATGTAGTCCATGGTGgAATCTATACAAAGACTTGTATTTAGGAACAGAGAGAGTACTTATTACAGAAGAACAGAAGAGGAACATGCTAAaGAAGAGCAAGCAAATTTtGGATAATAAAATGTTCGTTGCGCAGTGCCCACACATGATGAACCAGAGCGCATTAAGAATGTAACTCCATGTTGTCTCTCTATATGTGGTGCACGTGCTTTTcGAAAGTAAAGTAGGAACATTAGCTGACCAATTAAaCATTATCtATTTTtGTAATATCAGCATCATATCAGATTCGTATTTGAGCAACAAGTTTGGAATTATGAGTGGCATGTTGTTTAGCTTGATGGATGTAGTAGCAGTGCTAAGCAGGTACGATGATGGTACTGAATATAAAGGCATGTCTGCATGCAAGTCGCGTGACTTTTGTCATTTAGGTCAGTCGACCATTTCAGGCGGTTGGATGAAGATCCTACGTCTCCTAACCCTTTGAGGGAGTCCTGGATTAGGGGGTCTCCGGACAGCCGGACTATATCCATTGGCCGGACTGTTAGACTATGAAGATACAAGATTGAAGACTTCGTCTTGTGTCCGGATGGGACTCTACTTGGCGTGGTAGGCAAGCTAGGCAATACGGATATGTGTATCTCCTCCTTTGTAACCGACCTTGTGTAACCCTAACCTCTTCGGTGTCTATATAAATCGGAGGgTTTTAGTCTGTAAGCAAGCTAGGCAATACGGATATGTGTAGGCTAGCTTCTAGGGTTTAGCCTCTCTGATCTCGTGgTAGATCTACTCTTGTACTACCCATATCTTCAAtATTAATCAAGCAGgAcG
>gpg1440
AAATtATCCAcAAaGACTATGGGCcaTTAAGtGGCCTAAAGTTACtaCGGACAAGAAATAGCCCAGTTTCTGCATGGGCCGTTAAATGgCCTAAAGTTAAACaGGCCGACAACaTCCCAGATGCACCATGGGCCGCTAACAGGCCgAAACTATTATCGGGCCAAACTGGTAAACGGGCATTTAACAGGCTGAAATACAAAcaTgtCTTAGTATGGGCCCAAAAGAACAGTGGCATGTTAACCGGCCTGATCCGATATGGGCCATAATTTGGCCCGAAACACGGCAGGTTGTGAACAGGCCTGATCTGGTATGGGCCTcAATTTGACCTAAAACATGGCAGGCTGTTAACGGGCCAGCCcACTAGTGCCTGAAAAAaCaTGGTGGGCcTTTAGCTGGACCAGCCTTTTCACCGGAATGGGCTTCTGTTGGGCCgTGCCATGTGTCGATGTACCATAGGCACCTCCTGTCCAATGAGTGGATGACATCTGTCCAAACGTTGAGCCAACACGTGTTTCCTCCGGCCAATGTGCATTTTACACATGGAAAATCCCcATTCGtCCGGgTTGTAGATACATTGGAGACGTAGCAAGCATCCCcAAGCTTAATTCATGCTCGTCCCCGAGTAGGTAAaTGATAGAAaCAGAAATTTtGATGTGGAATGCTACcTAACATTTTTATCCATgTATCTTCTTTATTATGGCATGAATGTtCAGATCCATATGATTCAAAaCAAAaGTTTAATATtGACATAAAAaCAATAATACTtCAAGCATACTAACAAAATAATTATGTCTTCTCAAAaTATCATGGCcAAAGAAAGCTTAtCCCTAAAGAATCATATAGTCTAGCTATGATCCATCTtCATCACaCAATATATtCAAATCATGCACAACCCCGATGACAAGCCAAGCAACcGTTTCATACTTTTGATGTTCTCAAACTTTTtCAACATtcACGCAATACATGAGCGTGAGCCATGGATATAGCACTTTAGGTGGAATAGAAGGCAGTTGTGGAGGAGACAAAAaGAAGGAGATAGTCTCACATCAACTAGGCATATCAACAGGCTATGGAAATGCCCATCAATAGGTATCAATGTGAGTGAGTAGGGATTGCCATGCAACAGATGCACTAGAGCTATAAGATTATGAAAGCTCAAAATGAAAACTAAGTGGGTGTGCATACAACTTGCATGCTCATGAAGACCTAGGgCAATTTGAGGAAGCCCAtCGTTGGAATATAAAaGCCAAGTTCTATAATGAAAAATTCCCACTAGTATATGAAAGTGACAATATAGGAGACTCTCTATCATGAAGATCATGgTGCTACTTTGAAGCACAaGTGTGGCAAAAGGATAGTAACATTGTCCCTT
>gpg1777
CATGATATCCTTCTCGTCTGATTTCTCTCTGTATGGCATATACCCTATGCTTTATTGGGAAAAAaCTTGCCGGTGCGCGCACCCTTGCTGCGAGCGCTTtGAGGAACGGATCCTTAGCAGCCTGCTGGGGgTGTCATTGCCGGCAAGATACCTTGTCATTCTTAGCGCAGCCACTTGGACTATTGACCGGATTCGAAACaGAGCAAGGGCGcAACCGATCATGACAAGGTtCTTtCACGTgTAGGTTTTCCATACAGGAACcGAAATCTTTGAAGGAGAATAACCTCATACTTAAAaGAAaTTTACTCAAGTTTTCaCGACTTAGCTTttCGCTGCTGCACTCTTTTTCACCGGATGTCACTTCGAACGTcACCCATTGGTGTCCATACTCCATACCATCATCCCCCTGGCAAACTTGTATGCGAGCGAACCTTCTATCCTTTGAGAAAAAGAAaGAAGATAAAATAGGAACATGGAACCTTGGTGGTTCGTCAGTACTTGCCAAAAACAAaTGTAGTACAATATCCTGGACATGCATGCATATAAATAAACATGGAAGTCGACAAAAaCTGTACATACTTAAACTTATtCAACTGCGCATAGGGCATGCACCTGGCTATGTACATAGGGTCATATGCCTTGTCAGCAAGGCTAGTACAgAAGGGGGTTGCCGGGTCGCGCTTCATGGGTAAAACATgCGAAGATGTTCGACATtCCAAGAGTTGctCACTGGAATGCCaTGTtcGgtCTCCAGGCGGACTGCGCCATGCCTGATGAcTCATATTACCcGaTAAGAGCCTTGCcACTTTGGtgTTAACTtGTTAGAATtCTtGGCCGACTGAACAcACCAATGAACAaGgTCGCCTTCCtCAAGgCTTCGGGCGTGAATCTTACAGCTATGGTAGcGGCGCAAGGCTTGCTGGGAGTgCGTAACTCGCACGGCAGCCTGAAGATGATCTtCCTCAAGGAGCGTAGCATCATCTTGCTGCAACTATTTTCAAGGGTAGAGTActCAaCCcAAaTTTATTGATtcGACACAAGGGGAGCCAAATAATATTCTCAAGTATTAGCAACTgAGTtGTCAATTCAACCACACCTGGAAACTTAATATCTGTAGCAAAGTGTTTAGTACCAAAGTAATATGATAGTAGTGATAAAGGTGGTAAAAGGTAACGATAGCAAAAGTAATATTTTTGATGTTTTGTAGTGATGCTAACAATAGCAACGGAAAAGTAAaTAAGCGAAGAACAATATATGGAAAGCTCGTAGGCAATGGATTGGTGATAGAGAATTATGCCGGATGCGGTTCATCATGTAACAGTCATAACATAGGGTGACACAAAACTAGCTCCAGTTCATCAATGTAATGTAGGCATGTATTCCGAATATAGTCATACGTtCTTATGGAAAAGAACTTGCATGACATCTTTTGTCCTACCCTCCCGTGGCAGCGGGGTCCTATTGGAAACTAAGGGATATTAAGGCaTCCTTTTAATAGAGTActGGACCAAAGCATTAACACatAGTGAATACAtGAACTCCTCAAACTACGGTCATCACCGGGAGTGGTCCCGActATTGTCACTTTGGGGTTgCCGGATCATAACACATAGTAGGTGACTATATACTTGCAATATAGGATCAAGAACTCTCATATATTTATGAAAaCATAATAGGTTCAGATCTAAAATCATGAAACTTGGgCCcTAGTGACAAGCATTAAGCATAGCAAAGTCATAGCAACATCAATATCAGAACATAGTGGATACTAGGGATCAAaCCCTACCAAAACTAACTCGATTACATGATAAATCTCATCCAACCCATCACCGTCCAACAAGCCTACGATGGAATTACTCACGCACGGCGGTAAGCATCATGAAATTGGTCATGGAGGATGGTTGATGATGACGATGGCGACGGATTCCCCTCCCCGGAGCCCTGAACGGACTCCAGATCAGCCCTCCAGAGAGAGTTTAGGGCTTGGCGGCAGCTCTGTATCATAAAACGCGATGAATCCTTCTCCcTGGTTTTTtCTCCCcAAAaGTGAATATATGGAGTCAGGGTTGAGGTCGGTGGAGCaTCAGGGGgCCCACGAGGAAGGGGgCGCGCCCAGGGGgTAGGgCgCGCCCCcACCcTCGTGGAcAtgT
>gpg1789
TGATTATATGAGGTTTTGATAAACCCGCCCTGGTTATGGATTATTCAGTCACCAGTGGTTTTTATATGGGGTATTGTGACCCGCCCTGGGGTAAGCCGCCAGGGCACCTGTTATCTGTTTATGTGCGGGAAAAaTGATACACATGGACTGCATAATTGTGGCCATTATAAAGCATAAGTGCCAGATCTTCAAACATCAGATCGGCGGTTTAAGAGTATCATGCAAATCAACATGCACGATGGCATGACAGATCATTGTTTTTtCAACTAGCTTATTACAAGGCATCAAATGGCCACAAAaCAATAGGAGTTTTtGAGACACACAACATCCAAATGCTATGGCTGGTAAACCGGCTCATGAATTAAGTCTTCTAGTCTTGGCCAGTTGAAGCCTCCGGATCATCCTGCGCCGCTTCTTCTCTTCTTCTTCTTCTTCTTCTTCTTGGCTACCCATTGGCTGGAAaTCAGGCATAGCCCAGTtGATAACGGTCAAAGCTCTAAACACAGCCTCGTCATCTATAAGACTTGATGGATCAATGCCAGGAGCAAAGGTGTGCTTACGAGTCGACGGGATGAGATCCACCTCCTGaTAAACCGGCGCCTTCACCTTCTTGTTCTCAGTGTCaTAAGCTGCCTGATATTGGGATAGATCTATGtCTTCAGCCAGCTTGCTTGCTAATGGATGCATTTCCCTTGCTATTTTtGCAAAaTCATCAGTGCTGAAGGGAGACCCGTCTTCTTTCACACTAGGgCAGCCATTGGCTAAATCTTCTGGATCAAGATCGGCTTGCCAGGCCTTTTCCTAGCTTAGGGCAGTCATGGCATCGGCTCTAGCAGCTAATCGCTTTAAATCCTCAATTCTTTGGGGTAGCACCGATAGCTTCTTGATGTCTACTACACAACCTTCTTCTTGTAGAAGTTGTTGGGCCTCCAAGTGCAGAGGTTTGTAGGACAGTAGCAAATTTCCCTCAAGTGGATGACCTAAGGTTTATCAATCCGTAGGAGGCGTAGGATGAAGATGGTCTCTCTCAAGCAACCcTCcAACCAAaTAaCAAaGATTCTCTTGTGTCCCCAACACACCcAATACAATGGTAAATTGTATAGGTGCACTAGTTCGGCGAAGAGATGGTGATACAAGTGGTATATGGATAGTAGATAATAGTTTTcGtAATCTGAAAATaTAAAAACaGCAAGGTAGCAAGTGACAAAAGTGAGCGTAAACGGTATTGCAATGCTTTGAAaCAAGGCCTAGGgTTCATACTTtCACTAGTGCAAGTCCTCTCAACAATAGTAACATAATTGGATCATATAACTATCccTCAaCATGCAACAAAGAGTCACTTCAAaGTCACtAATAGcggagaacaaacg
>gpg2011
GCCcAGTCGgATTCGATAGGCACGGGCGCAGGCGgTTTGTAGTCCATGgCCAGGGAAGAATCCGGTAGTTCGGCTtCACGGCTCCCGTGAAGGGTAAGGTCGATACTCGgCTCGATCGCTGCCGAGAGTACGGCCTCTATGGCGGGGTCTATCCACCCATCCATGGATGGCGCAaTTGGCTCCAAATTGAGGGTCGGAGCGGTTGCTAGTGCGGTCTCCTGAACACTGTCCGATGGTAGaGCTAAATCATGCTCATCGTGACCGTGCGgTGCACTcAGCAGGGgCTCGAATCCGTCGAAGATCAAGTTTCCGCGgATGTCGGTcTtgTAGTTTAaGCTTCCAAaCCTGACCTGGTGgCCAGGGgCGTAACTCTCGATCTGTTCCAGATGGCCAAGTGAGTTGGCCCACAGTGCGAAGCcGCcGAATACAAaGATTtGTCTGGGgAGAAAAGTCTCACCCTGGACTACATCGCTATCGATGATTGAAGgAGCCATCAAGCCTAACGGTGATGACTGTCGGCGTTCTGGGAACGGGggTCCCcAAACTTGCCTGCCTGCGGCCTGCAGAGTGGCTCAAAAGGAGGCCCAGCGTGGCCCAtCcTCACCAACACAAACCCAAGACCCTCGCGAGGGGCCAAGCCTTGCGGGGCGGACGATGCGGAGCTTCCTCAGGCGCGGCCTCGTCAGGTTGGCTCACGAGGAGGCGGAGAGATCAAGGCGGGgTACCTCACGAGGTGCCCATGATGCAAGCCATGACGACCAAGGGCGCCAGGCGGgTGCCAGCCCGcGCAGTGTCCTCCTTTCCTCTTTGGTGCAAaGGGGgCAAGCGTAGCCGCGGAGTACCGAGGCATTAGGCAAAGGTTGCCATTTCGGTGCAACGAGACCAAGACcAGGAAGACTACGAGACGGAGGTCACTGTGgAGCCCAAGACGGCGTCATCACCAGAGCTTTGCGCAGGCGAAGACTaCTTTTGTCAGGAtAGTTGATACtGgCTGTCCCcTTCAAaTTAGCCcGCcATTGTtGgcTCCcTTCCCGCTCGAT
>gpg2019
TCCTCTCCCTCTTCTCCATTGCAAAACcACCTCCTCTCCTCTCCATCATCTCCATTCCAAAACCaCCGTCTCgCCTCTCCCTCTTCTaaTCTTCTCCATTGCAAAaaCCaCCTCGCACTCTGCATATATGCcGGTTCCATACGTACATTtGGATGATGTATGAACTATTTATGTATTGTGTGAAGTGGCGATtgTAAGCCAACTCTTTATCCcTTTCATACTCAGTACATGggACTGTGCTAAGATTTCCCCACTTGCAACTAAACCACCATGTGGTTATTCCTcTAAGTcGTGCCTTGACACGTGGGAGATATAGCTGCATTGTGGGTGTTACACTCCTGCTGGATCCTGGCTTCCCGAGCGGCAAGGGCATCCTCAGGCGTGGCTGCTTGGCGCTCCCTCACCTCTAGCTGCTCGAGCTCCAGGCTGTGCTCCAAAACCTCAAGTGCCAGCGCATCCTCACGCGCCTGGACCTCCTTCTCATTGGAGGgCCCcTTGCTCGGCGGTGCCGCTAGGGCGGCCTTGCACGCCTGGACTTGCCGCTCAAGGGCGGCATTTGAAGCTCGAAGCtCCCTTTCCCGCTCCTCGGTCGCCTCACAACGGTAGTCTGCGGCCATGTCTTCCTCCAGAGTgTGGGCGCAGGCCTCACGAGAAGCTGTgAGGGACACCGCAGCATCCGCCcGGGCGCGCTCATGCTGTAGATGCCCGAGGTTGATGGCGACCTTCAGCTGATGCCACTTGCGCGCCAGGCAGAGGCCCTCTGCCTCGAGGCGTGCGTCGATGTTGACAAGTTCTCCCCCAAGCCGACCTAGCGCGCTCATTGCTTCTTAGAAAAGGTCATGGTGGACGGCGATGCACCCGCGTGCGAGCTCCAGTGCGTGGTCGAGCCCTTCCATCGTGCCGGGGgCTGTCGGGGAGGCGCCAGACGACTCGCTCATCTTCGACAGGGGGCTGGAGGCCGGTGCTCCTTTAGCCGATTCCCGGGCCTCGGCGGAGGCGCTATGCGGCTTGGCCCCGTCACTCAAGGATGACGCCGACGCTAGGGCTACCCAGCCACCAACGAGCACTAGTGGAGGAGCCCTCGGCACGCCCCcTCCACCCcACAAaTGGCCATGGAGGAAGGGTCCCAGGAAGATAaGTTGACGGCTTtCCAGCGGCACCTCCGCCTCGAGGgCCGGCCCCGTGCCCCGCGCGGgTGCTTGGCACGAGGAGCCTGGAATCGCGAGTGGGCCAAGGGCCTCCGGAGGTCGCACCCTAGGTGGTTTCGCCGCTGCAACCGAAGAGATCCTAAGGAGCCAGGGTCAGAAAaGGGTGCGTGATACGTCCATTTTGCATCATGTTTtCTTACTATTATTtATAATGTTTTtATCCATAATAATGCTTTTtGGAGTAaTTCTAATCCCTTTtCTATCATAATATGCAAGGTATAGACAAAGAGGgAGAATTCCGGCAGCTGGAATTTtGGACcTGGAAAaGCTACGTAAGGCTACCTATtCTGCACAACTCCAAACAATCTGAAACTTCATGCAGATTTTttATGGAATATTtGAGGAATATTGGaGCAAATAACTACCAGAGGGGgCCCACCAGGTGGGCCGAACCCACCTGGGCGCcAGGGAGCCAGGTGCACCCTAGTGGgTTGTGCTCACCCAAGCACACCTTCAGTGCTCATCTTCTGgTATATAGGTAGTTTtGACCCcGAAAAAaaTAaGGACGGGACTTTGAAGATGGAGCTCCACcGTCTCGAGGTGGAACTTAGGCAGGAGCACTTTGCCCTCCTGTGGAGCGATTCTACCGGGGGAACTTCCCTCTCGGAGGgGgAAaTCATCGTCATCATCATCACCAACAACTCTCCCATCTTGGGAaGGgCAaTCTCcATCAACATCTTcAACAACACCATCTtCTCTCAAaCCCTAGTTCATcTTTTGTGTTCAATcTtGTtaCcAGAACTATAGATTGGTGCTTGTGGGTGACTAGTAGTGTTGATTACATCTTGTAGTTGATTACTATATGGTTTATTT
>gpg2038
aaccgacacgtATgTATcATTGCcaTTAAGgaTAaCAAGgTGGGgTCTaTTtCTACATAAaTAGATCTtGTCTACATCATGTCATCATtCTtATTGCATCACTCcATTtCTCGATGAACTTAATACACTAGATGCATGCTGGATAGTGGTCGATGTGTGGAGTAATATTAGTAGATGCATGCAGGAGTCGGTCTACTAATCTTGGACATGATTCCTATATAGTGATCATTGCCTGGATATCGTCACGATTATTTtAAGTTCTATCAATTGCCCAACAGTAATTTGTTTACCCATCGTTTGCTATTTTtCTCGAGAGAGGCCACTAGTGAAACCTAcGGCCCCAGGTCTCTTCTTTATTATATTTtCCTTCGCGATCTATTTTtATTTGCTTTtATTTTCAGATCTATTAAaCCAAAAaTACAAAAaTACCTTGTTGCACTTTATTTTATTTGGTGATCTATCcaTCAATTTATTACAACTTTCTCACGTCCAcTtGCCAATTTCTGGCGCCGTTGtCCGAAAGtGATTGACAACCCcTTtAATAtGTCGaGTTGCGAGTATTTGTTATtGgTGTGAaGGTGTCATTCATGTAGTGTTACGTGGTTCTCCTACTGGTTCGATAACCTTGGTCTCGTCACTAAGGGAAATACCTACCGTTGATGTGCTCCATCATCTCTTCCTCTTtGAGGAAaTACCGACGTAGTTCAAGCAAACATCAGAGTCCAAAACATGGGCAATAGAGTTTGGAAAAGTAGATACAATGGAGACGTATCGCTAGCTCTTCTTCCTCCTCCCACcAAACACCTCTAGGaGCGCCTTATAACCTCTCTGTGTGATCCATCTAGTAGATCCAGCAGGACTAGGGGTTTTACCTCCCCCGGAAGGCCCCAGACTTGGGTACATCACGAGTCCCTCTCCACTTGTCCCTGATCTCGCCTCTGGAACCCTCTAACATTCTTCGGCCCCAACCATGTTCGATAAGCCTACCCATGGAATCTGACGTGAGCACACCATGATAGTTGGCGCCCATCATGGGACCGTCCACGACGTCGGCCGTAGTTTTGTTCCGGACGAGACCATTCACTCCCACTGACGAGTGCATCACGCATGGTTTGTTCAGCACGCCTGACGTGGTTGATGGCACCGGCTCCAGCGTGACGCTTGGCGTCGCTAGCCTGGCCGACGGCACCATCATCCCCTTTGGTTGCTTTTGATCTAGTTGGATTCTTCGATATTTCAAATGACACCAAAGTAaTCACGTCACCAGGCTACGAAGCGAATTCTTCGATATTTAGCTCACATACTAAAAGTGCATTATATCgaCTAGAGGGGgTgAATAGGtgaTTTTtAtGAATTCGTCAcTgAgAAaTTTCAGGGTGAGGAAATTCCTtAGCAACGAACTACTAAGCAGtGGAaTAAGTACTgAGATGCAAGCATAAcAGAGTGgtAGCAtAGtcATCgTGATGAAATGAAAACAaGCATAGAcTACAAGTAGCATAAaCACAGGATAAGCaGgCTAAaGACAAaGTGACaGAAGAAGTAGGATTGAGGAAATTGAGAAAGTCTTAaGTCAAAGTCTTCAAACAGTAACGATCAAGTACACAACACAGTAATGAGGAAATGGAAGGG
>gpg2049
TATTTGAGCGCTCGCCGGTCGCACATGACCTCATTTTGCCAAGCATGTGTGCCAGGAGGGCATATCCCCGATGGTTTCTAGGTCATGTCGGAAGGACCCCCTATCGTCGTCACTCACTAGGAGACGGTTCGAAATGCCGTCGCGGAAAGGGTCAAAAaTCGTTtATATAGCACCGATGCGTACCAGTGCATGGAACAATAAAAAaTTATAGATACGTTGGAgaCGTATCAAGCATCCCCAAGCTTAATtCCTGCTTGTCCTTGAGTAGGTAAATGATAAAAaTaGAATTTTtGATGTAGAATGCTACCTAACATATTTATCCATGTAATTTTtCTATATTGCGGCATGAATGTTCAGATCCAAAAGATTCAAAaCAAAAGTTTACTATTGGCATAAAAACAATAATACTTCAAGCATACTAACAAGGAAATTATGTCCTCTCAAAATAaCATGGCCAAAGAAAGCTTATCCCTACAAAATCATATAGTCTGGCTATGCTCCATCTTCATCACACAAAATATTCAAATCATGCACAGCCCCGATGGCAAGCCAAGAAATTGTTTCATACTTTTGATATTCTCAAACTTTTTCAACTTTCACACAATGCATGAGCGTGAGCCATGGACATAGCACTATACACTACTGCGGGATGGTCCACACGTGACACTACGATCAGAGACCCTTCGAGAAACTGTGTGCGATGTAATGATCGCAAACGGTGGTGTAGGAAAATGGTCAAAAAAGGTGCAAAACGTTTGCGATGACAGATGCATCAAACATGGTTTAGAATTTAGTTGCGTGTGCGATGCAGGGCATATGGTCCAGCTCAATGAACTGTTTGTGATGAGGAGGCACAAAAGAAACGGGCAGCCAGATGAAGGCGTGTGCGATATACAGCAGACGGTTCACTGGGATGAACTGTGTGTGATTAGGCAACACAATGGAAATGGTTCAACTGAACAAGATGTGTGTGATACGCGGCAAACGGGTCCGTAATTtGAAATG
>gpg2060
TGAGATAGGTTACCATGGCGGATTCTTCATTTGGTTAGTGTTATCGTAGTATAGGTCATGGTGAGATTCAGACCTAATTAAGTCTGAGCGCATATACTATGCACACATGCATGCATATATGAATCCCCGTCATTGGCTTGAAGTGTGGTGTAACATACATATGCATCATCAACCTAACCCTCACTCGGTGTGGGAATTTCTAGTTCGAAATCACGGTGCCACAGCAAAGTTGTTCATTGTTACTCAAAAACACACCTCTCCATGTTAAATTGTGATCCAAaTTATATCGTGTTGGACTAGACGTAGTACAACCGGTGTGGGCCTTTGCGTTGACGTCGACGCGTACGAGTACAaCTCGTTTACTTGTTCTCCAaGGACTCATGTATTGCCCTCTTATATACCCCATGTAGTCGCACCTCAGACGACATGTCGTCTCGTGCTTGTAATACTCCTCGATCATAGTGATTGCGCcTTCGTGCGTTTGTGGTTTTCTCCCGCAAGGGTTTCCACGTAAAaTCCATGTCTCTCGTGTCTCGTTtATTTCTCGTTATTATCTAACAAGTGGTATACAGAGATGAGGTTACAAATACGAGaTTTGAGATCGAGAGTATTAGGGTTtGAGATCAAGATCGGATACTGATTTTtCCtCTACACCGAGATCGAGACGAATCCGCTGTAGCGAACTGCACCACATCAGTACAACGAGGCCGACAGGAACTTCCACTGTGCCGCTGCCAAATCGCAGGCTTCGTCGGGTCCACAGAGTTACCGCTGCTGCTGCTCTACATACAGGCCGCAAGTCGCCGAGTTCCGCTGCTGCTCAGTCTGCTTCAAGTCTCGAGGAGGAGAGATATATCCAAGCCGCCGTTTCTTGACGTGAAGCTAAGTGCAGAATTAGTTTTCTTTATCCATCGATCAAGAACTAGTACTAGATTACCCAGCTACTAGTACTAGTATTTGTCACGTCAAGCTACAGTTTGTTGgCCTCCCACTTCTACGTATACACGTGAAGCTGCCAGGTGCTGTTTACTCTGTTTCTTTGATCCGCATATtAaTTCTGTCAAGAATTTTTCTACCGgCTTGTACTAcTTtGTGTACACAGATTTaTCgACTCATGGCATCCATgAagTACGATTTtCcGCTGCTGGATCGTGACaCAAGGTTTaCCCTATGGCAAGTCAAGATGCGGGCGTTGTTGGCACAGGCCGACTATGATGTAGCACTGGATAGTTTTGGGAAGAACcGAATTGAGGACTGGACTGCTGAGGAGAAAAGAATTGATTGTAAGGCTTTgTCACAAATTCAACTCCATTtGCATAATAATATTTTGCAGGAAGTTTTGAGCGAGAAAACTGCCGCCgCTCTATGGTTAAAGCTGGAAGGgATTTGCATGACTAAAGATCTCACCAGCAAGATGCATCTGAAGCAAAAaTTATtCCTGCACAGGTTACCCGAGGGAGGTAATGTTTTgAaTCATATTTCAGAATTTAAgAGATcATATctGATCTAGCTGCAATGGAGGTTAAGTATGAAGAGGAAGATACTGCTtTAaTGTTACTTTGTTCACTGCCAAGTTCTTATACCAATTTTcG
>gpg2072
TCTAGTGCATCCATTGCATAGCAATCCCTACTCACTCACATTGATATCTATCGATGGGCATTTCCATAGCCCGTTGATACGCCTAGTTGATGTGATACTATATTCTTCCTTTTTGTCTTCTCCACAACCACCGATCTATTCCACCTATAGTGCTATGTCCATGGCTCGCGCTCATATATTGCGTGAAAGTTGAATAAGTTTGAGAATGCTAAAGTATGAAaCAATTGCTTGGCTTGTCATCAGGGTTGTGCATGATGGGAGCATTTTGtGTGACGAAAaTGAAGCATGGCCAAACTATATGATTTTGTAGGGATGATCTTTGTTtGGCTATGTTATTTTGAGAAGACATAATTGCTTGGTTAGTATGCTTGAAGTATCATTATTTTTATGTCAATaTtAAACTTTTGTCTTGAATCTTGCAAATCTGAaCATtCATGCCACAATAAaGAAAaTCACATTGAAAATTATGTTAGGTAGCATTCCACATCGAAAATTTtGTTTTtATTATTTACCTACTCGAGGACGAGAAGGAATTAAGCTTGGGGATGCTTGATACGTCTGTAACGTATCTATAATTTTtGATTGTTCCATGCTATTATATTATCTGTTTtGGATGTTTAATGGGCTTTAATATGCTCTTTTATATTATTTttGGgACTAACCTATCAACCGGAGGCCCAGTGCCAGTTTCtGTTTTTTtGCCTATTTCAGTGTTtCGTAGAAAaGGAaTATCAAACGGAATCCAAaGGGAACGAAACCTTCGCAAGGATCTTTCTTGGAACAAACGCAAACCaGGAGACTTGGAGTGGAAgTCTGGAACTCCGTGACGCGTCCATGTATTGTATTGTTGCCATCGAGGATAAAAaGATGGGGTTTATATGATATTGCTTGAGTTTATCCCTCTACATTATGTCATCTTGCCTAAAGCATTACTCTATTCTTATGAACTTAATACTCTAGATGCATGCTGGATGGCGGTCAATGTGTGGAGTAATAGTAGTAGATATAGAATCGTTTCGGTCTACTTAACGCGGACGTGATGCCTATATTCATAATCATTGCCTAGATATTCTCATAACTATGCGCTCTTATATCAATTGCTCAGCAGAAATTTGTTCACCCACCGTAAGACATGCTATCATGAGAGAAGCCACTAGTGAAACCTATGGTCCCCGGGTCTCTTTCTTATTATATTGCATCACTTTTTCGCATCTCGTTTACTATTTTGCAATCTTTACTTTCCAATCTATACAACAAAAATACCAAAAATATTTACCTTACTATCTTTATCAGATCTCACTTTCACAAGTGACCGTGAAAGGATTGACAACCCCTTTATCGCGTTGGTTGCGAGGTTCTTGATTGTTTGTGCAGGTACTAGGTGACTTGCGTGTTATCTCCTACTGGATTGATACCTTGGTTCTCAAAAACTAAGGGAAATACTTATGCTACTTTGCTGCATCACCCTTTCCTCTTCAAGGGAAAACTAACACATGCTCAAGAGGTAGCAGTCACCTCTGTGTGCAACATACAATGCCTCTTCCAAATTTGATTTTTTTtACAGAGGCAACATGCAACTATAGGAGTGTCGTGCTAAAaTATGAAATTATTAAGGGTTTGTTTGGCCTTTTTATACATCATTTGAGTTTTCTAGGCATTTTAGAACAAaTAGCTGCCACATTATTATCGCAAACGaTTGTATTATTCGAATTGTGGgCGTTCCACTAtCCTTTtATGTACcACGATGCcTCActCTTTTTtATtGGAAaGGAGGTGCACTGCGGGCAGTtGTTTGATtAGACGGgACACATGTGAGCTGTCCGCCGTGCAGGCTCGACGGGACGCATGTGAACTGTCCGCCGCGCAGGCTCGTCAAGAAGCAAGCCCTTTAACCTTTCAGCGAGCGGTGTCAAAAaTTTATTGATGGTTTTGGTTTtGGCCTCCTCAGGAGGGTACATAGAACAGTTTCCAATGCTCCTCCTACTCCTTCATTCTTATCTAAGCGCCGCCGCTGAGGATCACTACCTGCTGCAATGGATGACGAGTCGGCCAACAAGCGGGGgCGGGTTGAGCCAGAACCGCAAGAGCCTCCAGCGAGTGTGGACTTCATCAACAGCCTCCCCTATGAGATGTTGGTAACCATCACGTCCCTCCTTCCCATCAATTCTGGTGTGCGGACCACTGTCCTCTCCAGGCGGTGGTGCCCCcTTTGGCACTCCACCCCcTGAACCTCATCGACGACAAGGAGCTCTACAGCAGGGAGCGCAAACGCTTGGACGCATTGTCCCACATCCTCGCCACACACCCCGGGCTGGCCAGACGCCTTGCCATCGGCTAGTTCCATTCCAACTGCAAGGCCGAACCcAaGTTTCATGAGTGGTTCCTATCCCCAACCCTAGATTAGCTCGAGGAGCTCAACTTTCATGCTAGGCACCCGTGCTCGCTGTCACCGTCCGTGCTCCACCTAGCGCCCATGCTCGCGGTGTTAGCTTCAGGTAGTGCTTTTTtCCCAAGATTAAAGTCGCACCCGCTCTTCATCTCCCTAAACTGAAGCACCTCGAGCTCATGGGTGTCAACATCTCAAAGGAGGATTTGGAGCGCCTGTTCCACGGATATACAGTGCTCAAGTACCTTTGTCTTtAGGTGATGGATGGGTTCAGTAGCCTCCACATTACCTCGACGAATGTCCGTACGATTTATGTGCATTTCTTGTGTCACAATAGGCTATCAGTTGAGGCGTTTCACAATATAGTCATTGAGAGAGCGCcTTGAGAGACTGTTTGTACTTGATAAAGAaGGCCCAACAAGAATCAAGGTCATTAATGCACTAAAATTGATAGTGTTGGGCTATTCTTGTGTTGAATTCTCCGAAAGAGCATAGATGTTGTGCATACTAAGCAAATCAGATCGCATATGGATTAAACTACGGAACTTGTTGGTGATGAATTCTTCAATCACTGACAATTCTTTACCAGCAACCGTTTGCCCACAACACACACAGTTTATTAGGAGAAACCATCTGTGTTATTATTGGTCTTCCGACACAATTCTTATTACTGACATGTTTGCCACGTATCACCCACATCTTGTTAATCCAAACCGTTTTTTCTTCTGGATTATCGCAAATAGTACATCCAAGTGACTCGTATGCTGTCTATCGAACACAACTTGTCCTGGGTAATCATTTGTGTTGTTTCCGCTCGTCGCAAAAAaTTCATCCGAGTGACCTGTATGCTGTCTATCACACGCACCTTGATATATCTGACCATTTCTGTTGTTTTtACTCATCGCGAGTAGTTCGTGTGTATCAACTATAAGCCACATATCGCACACAcAACTCTTTtATGAATCGTATTTGTTGGATCcGCCATCACACACATTTTGTCTTATTGGTGATAGTTTTATTACCATGtCGTTTGCGATtCATGCATCGCACATAGTTTCGTCGATTGGTCTCCGATACAtGTGTCGTGCTAGGACCATCCTGCAATAaTGGTGgTGCCAAAaGAAaGATGGAATTAaCTAAAAaTAAAAaGTAAACAGATAGGCCCATCACAGAGGGAAGCATGGATTtGCTtATGTGCTAGAGCTCATTGCTTAAAACAGAGATAATTTCATTTGAGAGGTGTAGTTTTCCTATCAATGATTCAACGAcaaagtAtatcttccgtgctaaacac
>gpg2075
cattGGACAAAaTAAACTTGATTCCTTGTAATAGTTTtGCGATATGGTGATATAATATGTGAGTCATGTTGATGAATAATTATGCTTTAGTAAGAATATTGGTGTTAAGGTTTGTGATTCCCTATGCAAGCACGAAAGTCAATAGTTATGCAATAAATTAAATCCTACTTGTGGTGCATTATTCGGTGTTAGTTATGCTTAGTTTCTTGGTTGGATGCTTCTCAATATTTTGTTAGCCTTCATTTGCAATAAGTATGATCACTACTTGTGCATCCAAAATCCTTTAAACCaGTTTtgCCATATGAGTCTACTATACCTACCTATATGCGGTATTCTTTtGCCGTTCTAAGCAAATTCGTATGTGCGATCTCTAATTTtCAAAaTAaaTTtCTATTTtGTGTGCTCGTACCGCTCATGAAaTGGtAGGGGgTGgCTGATATATTtCTATGCTATATGTGTTATTCTCAAGATGAGTGTTTATTCACTTGTCATTGCACGAGAGTATGGCAAaGGTATTAGGGATGCCTAGTCCCGAAATAAAAAATGAATTTACTTTATGTTGTCAAATAATAAATTCCTTGGGAAGTGTTGGTATGGAAGGCACCCGTGGATACGGTTAGCCATGGAAAATGAAAGTATGGTGGAAAAaGGAATAAACTTtATTTtCTATTTGGGAACCACCTATGATATATCTAGCATGGAAAGTATTGGGAACTACTCGATCATTTTTGTtGATAGGAAAAGCATGCCACCcAAAaTGTTTTATCTCTATCTTTCTCGCTTTGAGCTCTGGCACCTCTACAAATTCCTACTTACCTCCACGAAGGGCCTTTCTATTtACTTTATGCAATTTTTATTTGAGTCTCCATCTTCTCTTATAAAGCACCAAaTAaGGCGCACTACCAGTGGCGgAGACAGGGGGACCAGCAAGGGCCCTTCCCCCcTAAcATCATTGTGTTAAGCTTAATACTCATGTTCATAGAAGATTATTTGCTGCTAAAATGGTGTATTCAAGTGGACTGACCCTCCTTAACAAGGAaTATGAACACTCAAACCTCCTCATTGGATTTTtATGGCTCCGCCACTGGGCACTATGATCGTACTTGAGCATTTGGTGTAGTTAATATGCGAGTGTGTTTCATGAATGGATCAATTATTGAGCATAATGGGCTAGGGACAACTTGCTTTACTATTGATAttTtaaaagacatggtt
>gpg2083
AGAGCACAGTAGCCGACATGGCATTGAATGCGCTCAGCCGCTTCCTCCTCGTGACCATGGTGTCGTCTACCTCTCCGTGAGCCACCCCTGTTCcTCCCCcATCGCCTACCATCGAGCTCGCGTGCGTGgACACGCGTtcGCGGtAaCtGCACtGCGGCtCACCCCTTCCcTCGGCTATATAAGCCACCCcGCCCCTGTTTCTCTTcGCCATTGGCCTCCACCACCTCCcAGAGCCCCgCcTAGTCCCTTGCgCGAGCTCAaGgAGCTCCTCTGCCTCGCCATCgCCGTCATGGCCGCcGCGGCCATCTTCTCAAATTCagCCAAGCCgaGCTCCCTCCCTCCTCCATTCCACCACTCGAGCTCCACCCATtCACCAaCACACCTCTCCCTTCTTTTagTTCAATGGCaggTCGACCTTGGCCTCgaTCCCAACTGCGGCCAAGCCGCAAGCCGCCGCAGCCCTCACCACCGCCATTCCCGAGCTTCCCGATGAGCGCGCTACCATGGAACTGGTCGGCCTcGtCCCCCTGAGCACGTGGGTAGGTCGGCTACCGCCTACGGTGGCTGGAGTCGTCGGCAAACCTCGTCGAGGTTGGCTCTGCCTCGGCCAGGTGCGGGCGCAAGCGAGGGGAaGAaGGAGACGATCCCCTCCCTtCCAGCTGGCCATGGGCCCCGCGACCCCATGATGTCtACTACACAACCTTTTTCTtGTAGATGTTGTTGGgCCTCcAAGTGCAGAGGTTTGTAGgACAGTAGAAAATTtACcTCAaGTGGATAACCtAAGGTttATCAATCCGTAGGAGGCGTAGGATGAAGATGGTCTCTCTCAaGCAACCCTGCAACCAAATAACGAAGAGTCTCTTGTGTCCCCAACACACCCAATACAATGGTAAATTGTATCTGTGCACTAGTTCGGCGAAGAGATGGTGATACAACTGGTATATGGATGGTGGATAAAGGTTTTTGTAATCTGAAAaTATAAAAaCAGCAAGGTAACTAATGATAAAAGTGAGCGTAAACAGTATTGCAATGCGTTGAAACAAGGCCTAGGGTTCATAC
>gpg2092
TCAGCCcTTttACATtACAGgCCAgtAaGAGGCCGAAAGTGCTATGGGCTAGAGGaGgCCcAATttGCAAACTAGgCTTTTACCAGGCCAAAAGTTGCATTGggCTGAAATGATGCCCTGTGGAACGTGGGCCCCTAATGGACCTAAAGTCAAAGGCCcACCTGTTGTATGGGCTGTTAACAGGATAAGAgACAAAATGGGCTAGGAGTTGGCCCATTTATCGAATGGGTCGAGGACAAGCCTAAAGTCACAGCGGGCTAGAATTGGCCCAACTGCAGAATGGGCCcAGAAAaGGCCGAAaGAAGTTTTGGGCCGTTAATGGGCTGGAACTAACAATGGGcTGCTAATAGGCTAAAAGAAGCTCGGGCCGTAATTGCGCCcAAaGACGTAGCGGgCCGTTAACGGgcTTAAACTGACGATGGGCTGGAAATTGTCAAATCTAGAACGGgCCTTtGATGGgCCGATTCTGTGTAACTTGTATGGATCGTGCTTGTAAATGGGCCTGACTCAAGTAGGCCGCTAaTAGGCTGGCCCGCTtATTTtGACAGGCCCGGCCTTTTAACCTGAATGGGCTACTGTTGGGCTGAGACACGTGTAGACATATCATATGTGCGTTCCGTCCATTCGCTGGATGACAACTGTCCGAACGCCGGGCCGACACGTGGATCTGCCGGCCAATGAGAATTTTACATGTCGAAAATCCCCATTGGTCCGCATtGTTAACAGGTtATCGGATCCAAACTGGGACCCGATAGCTTAACGGCGACCCGTTATGGTGGATGCCACGTGTCGGTCACCCTTGACGAAAGCACTTCTATGACGCATGATTTATCGTCATGGAAGTGGACACTTCCATGATGATAATTTtGGTAATGTCATGGAACACTTCTACGACAGCACAGGTATGACTATCTTGATTATGTCATAAAATCGTCATGAATGTACATGCATGACAGAAAACGTGACCTACTATGACAAACATGTACCATCACAAAAGTGTATTTTTttAGtGTTCAGTTCATCATGCATAGCTtCAAGCCAATtCTCGTCATCGAGCGCCTCATGTACCTTTtGGGgTtCAACACAcgAAACAAAcaCGTGATGCTCACgAAAGTTTGACAATtgTTtAtGAGTAGTTACCCCtttccTCAagCtCCcAAgCACATTCTCCATGACATGTtGTTGAcGCTCGAGCTTGGAAGccAccttagCGGtACGACGCTCCAAAAGTTCCTCGaTGGGCATTTGAGGATCATCTTgCAcATCTTGAGCACCaTCTTGAGTTTgcTCTTGATCTT
>gpg2097
TTTtGATAGgAAATGGATCATCTGgATTCAGCAACTGTTATCTTCTGGCACTTCTTCTATTCTACTGGATGGAGTCCCTGGTAAGCACTTTAAGTGCAAGTGTGGTGTAAAGCAAGGAGACCCTATCTCTCCCTTGCTTTTTGTGATTGCTGCTCACCTCTTGCAGACCATGATTAaTAATCTCCTCAGACAGGgATTACTTAAaCTGCCCcTGCCAACACATGATCCAGaTTATCCAGTGGTGCAATATGCTGATGACACATTGCTCTTTGTGAATGCTGACAGCTCTAAGTTGgAGGTTCTTAAATCAGTATTGCATTCTTTCtGTTTGGCTACTGGTTTGCAGATTAACTTCCACAAGTCCTCAATGTACCCAATCAATGTGGAGGCCTCTGTTGCTTCTGACCTTGCTATTCTATTTGGTTGCCAGATAGGCACAATGCCATTCACATATCTAGGTCTACCTGTGGGTACCACTAGGCCAAAAaTCATTGATCCATTACCTCTAGTGGATTGCATGGAAAGAAGGCTTACTGCTAGTTCTTGGTTTCTGCCTTAAGGTAGTAGGTTGCAGTTGGTTAACTCTGTGATTTCATCCCTGCCAATTTACTTCCTTTGTAGCCTGTCCATACCACTGGGCATTCTAAAGCAACTGGAAAGAATACAGAGACAGTGCCTTTGGAGGAAGTATGGTCAGGAAAAGGGCCATTCATTGGCTGCTTGGCCCcTAGTTTGCAGGCCAAAAATGAAGGGAGGACTTAGAATCTTGAATCTGGGGTTGCAAAaTGAGGCTTTGGTTCTCAAGCACCTAAaCAAATTTtATAACAGAGCAGATGTTCCATGGGTACACTTGGTTTGGGACTCTTATTATTTTGAGAGAGTCCCTCATGATACCACAGTATGTGGTTCTTTttGGTGGCGAGACATTTGTAAGTtAATGGACAAaTTCAGGgCTGTAACGTCTGTCACAATCAGAAGAGGGgACACAGTACTTTtCTGgTCTGACCACTGGATGATTAACAACTCTTGTGCCCCtCTTCAGGATAGGTTTCCAAGGTTGTATTCTTACTGCTTGCAAAAAAaTCTTTCAGTCATGGAAATGTTTCAGGCAGGCAATTTGCAGCAGATGTTTtCCTTGCCACAGTCTGAATTGGCCTTTCATGAACTCAACCAGCTTTCCtCCATGATGAGAGAGATCTCTTTGGATGTTGATGGCAaTGATATCTGGTATTGGAGgCATGGAAAGAAATCTGAATATtCGGCCAAGAGGTTCTATGACTTtGTCCACcAACCTGTCATGTTTAACCCTATACTCAATTGGGTATGGAGGTGTTGTTGCACCATGTACATAAaaatGTTTGCCTGGATGGTAATAATGGACaGAATtAACACcAAGGATATGATACAACGCAGACATTGGAAAATCAATGAGGGgCCGGAATGTGTTCTCTGTTTGTCCAGAGTGCTGGAAGACAGAAATCACCTTTTCTTTCAATGCAACTTTAGTGTACGCATTTGGAACTATCTTCAAATCAGTTGGCTGAATAGTGATGACATGGTGGAAaTTGCCCTTCACGCCAGGAAAGAGTTTGATAAaCCTTtCTTTTGTGAGGTGGtCTTTCTAGCTTGGTGGAACATTTGGAAAGTCAGGAATGATAAGGCTTTTCGGCACGTCAGGCCTTCTTTtAGGCAATGGAGAAATGGCTTCATACATGATATTACCCTCCTTTCTCACAAGATTAAGAGAAGGTATAAGGAGGCTCTGCTCAAATGGATTGATGTCTTGCCTCCTTAATGTACTTTCAGCTTTTTTTtCTTTTTTTTtAGGtCTGTTTTAGTGTAGCCTGCCCTGTATAGTTTTCTTCTTtCTTtCTTTTTCTTCTCTTCTTTGTGTCTGTTCCTCCTCTTGAGGAATCTTTtGTATTCTCTGTTTTtCAaTAAAaCGCTATGTGGTCTAAGCCCTGCAGTCTTCAAAGTCAAAAAAaCATTACAATCATGCTCATCATTCAAATATTTTGTGCCAAGCATTTTATTGACCTCTTCTTCTAACAATTGAGCACAATTTTCCGAACCATCATTTTCAAGAAAGACATTATAAAGATGATCAATAATATGATGCAACCTAAATTCTATTTTGTTTGTAGTTTTA
>gpg2117
TCTTCTCCTTGGACGCCcATGGCAATTTGATAGAGGAGTCATCcACAACGACCGAATGAACCACTACATCTTCAGGATGAAGGGCAAGGTGTACGTCCTTCGTCCAAtGTTGCCAAGCCAAGTGATCGCCGACAAGCAAGCCGCCcATCGTGGAGATCATAGTGGTTAGTCATGCATATGGGTCTCTCGGAAGCACCGGGtACTTTCATGCGTCTTATGAATCATGTCTTTCCGATGAGGACATCAATATCATCGTTAGACCCACAGCCCCCACTGTTATACATACTGGACCAATTACTAGAGCTCGTGCACACAAATTGAATTGTCAGGTACTTTCGTTTCTTGGTAACGATTCTAATGTTCATGAGAATATGATGATGCCTAAATTGGATACATTTGTTTTGCTTACAAATGAAGGgCctAGTTTGGACAAGAAAGATGAACCTTGGAGCAAGTTCAAGCATGGAGATGATGGCATGCGCAAGGGGATCAAGAACGGAGTTACAAGTGATGATTTTAGGACTTTGAAGCCACCATAAGGAGTGCATGAAGCCTTGGACGAAATATACAAGATGCCACTTCATAAATTTCGTCCAGAGGCTATTCTAGGTGCTAGGATATGGGCCAGGCCCATGTATTTtCGAAATACTTAAGTATAGGCTGTTTTTAGAGTCCGTATGTGTGGGGAAACAAGAGTTAGGGTTGGTTTCGGACCCCTCCTCCAAGGGCCACGAAATTCCCCCTCTCCTCCATATATACAACCCTTAGGGCATCGTTTAGACTTTGGGTTTTtgTTTAGATTAAAGTTCGAcATAGCTGCAACTTCGCGTACTTCGTTTGTGTTCAACGACCAGACAAAGGCATCACAGAACACCACCTTCATCAATAAAGCTTTTCtCTTATATTCGCAATATCCAGATTGCAATTTCtATTTCTTGCTTGTTCTTTGTTGCTTGCAGGAAaTAGACCCTCGTGGCAGGTTGATCATGCTCTGACGTGGTCAATAACCTCTCGGATTTGGTTTAGCGATTGCTAAGGTGCAACGTCCTTGCACGTTCGTAGTCGAATCGTCAAAGTTGACTTCCaCCAAAATGATAGCCACCATCTCATCGAAAGATCAAGCCCCTCGCCTCTATCAAGTGGTATCAGATTtCCAGGTTGCTCGGTGAGATTTTACACTTTTTCGTAGTATAGATCGAGTCTGTTCTTCATACCTATAGTCCATGAAAAATCCAAAAaGATTAGGGTTAGTTCATCATATCCGAACCAGTATGAGCCTTTGCGTAGTCTTTTCAGTATTTTGCTTTGTTAAATTTGTAGTTGCATCGTCATGTCTAGTTGCTGGTCTTAGAGTCTAGTCTTTTAGAGTTTCGAGTTCTGGTCATAAGTTGTCACGCCGCCGCCGCACCATCATCATCGCCCcTGCCATCTACC
>gpg2121
ATACGGATTGGTGGTGGTATATGGATACAGATTCAAAGCAGTGGTGGTAGATGGCAGGGGCGATGATGATGGTGCGCTGGCGGCGTGACAACTTATGACCAGAACTCGAAACTCTAAAAGACTAGACGCTAAGACCAGCAACTTGACACGACGATGCAACCGCAAATTCAACAAAGCAAAATACTGAAAATACTATGCAAATGCTCAGACTGGTTCGGATAGGATGAACTAACCcTAATTTTTTTtGGCTTTTTCGTGAACTATAGGTATGAAGAAACTATGAAAAACTATAAAATCTCACCGAGCAACCTAGAAATCTGATACCACTTGATAGAGGCGAAGGTGTCCCGATGTTTCGATGAGATGGTGGCTATCGTTTTCTGTGGgAGTCAACCTTGACGATCTGACTATGAACGTGCGAGACGTTGCACCTTAGCAATCGCTAAACCAACTTCCGAGTTGTTATTGACCAGACCGGAGCACGATCGACCTAACCACGAGGGTCTATTtCCTCCGAGCAAACGAAGAACAAGAAAGAAACTGAGATTGAAATCTGGATATTGCGAATATAAGAGGAAAGCTTTATTAATGAAGCTGGGGTTATGTGATGCCTTTGTCTGGTCGTTGAACACAAACGAAGTACGCGAAGTTGCAGCGATGGCCAACTTTTAATCTAAACAAAACCCAAAGTCTAAACAATGCCCTAAGGGCTGTATATATGGAGGAAGAGGGGGGGGATTCGTGGCCCTTGGAGGAGGGGTCCGAAACCAACCCTAACTCTTGTTTCCCCACACATGCAGACTCTAAAAACAGCCTATATTCAATTATTTCGAAATTACATGGGCATGGACCAATAATAAGGTGACTCAACACCTAGAATAGCCTCTGGACGAAAATTATGAAGTGCCATCTTGTATATTTTGTCCAAGGCTTTGTGCACTCATTATGGTGgCTTCAAaGTCCTGAAATCATCACTTGAAaCTCTGTTCTtGTTTCCCTTGCGCATGCCATCAACTCCATGCTTGTTCTTGCTCCAATGTTCATCCTTCTCCAAGCTAGGCCCTTCATTTGTAAGCAAAaCAAATGAATCCAATTTAGGCAACATCATATTCTCATGAACATTAGAATCATTACCAAGAAACGAAAGTACCTGGTAATTTAATTGgCATGCACAAGCTCTAGTAATCAGTCTAGTATGTATAGTAGCAGGGGTTGTGGGTGTAACAATGGTATTTATGTCCTCATCATTGATAGCGAGGAAATTTGTAACTAGCAACAAGTAGCAATGGTAACAGATGTGTAGCAAGGTGGCCcAATATTCTTATAACAAAGGACAAGTGGAATTGTcTCTTATAATAAGCAAAGCATTCTTGAGgACACATGGGAATTATCATCtAGTTACTTtCATCATGTTtGTTtCTTTCgtgttcggtacttt
>gpg2147
TTAGAATTGTTGGTAGACATCTTTATAGTAGTTTAGTACTGAAGCCCGCGGAGGACGGGGACGATATGGGGgTGCAGATGCAGGGCGTTTTCTTtGGATCTCCCGCTGAAGTTTTttAAAGACGAGTTTCTGTAGAGAACCTAGGTAAAGGgTTGATTTtGGTTtCTTTGTTTGGTTTTAAtGCCAGGGAAGTAGTGAGCAGGGCACAGTATGTGGCAGGGCCGAGTTCTCCAACTCCTGCTTCCATCACATGAAGGATGGTGTATGTCCATGCGGCGACTACTGGTAGATTCAGTGCTGgTAGGTATAACAATCCTCGCCTTGTTTTtGATATATCAAGCATAGGAATTACCTGCATCTCTTTCCTTTCTTtCTTcAGCATGCTACTTTTTCTGTTATGCTCTTTCGTTTGTGTTTCTCAAGGTTTGACATGCTTGTGGTGGTTAAATCTCTGTTCGCTTTCTTTGACCTCGAGAATGGCAACCAGGAGCTCAAGAGTGACAAGGACGTCTATATCAACACTTCAATGTGTCGATGGCGTGTGGTAGACGCATGAGCTCCTCATCTACGTCGACCTCCACTGCGGCTCATGCAGCGTTTGACCGGACGGTAATGGCGCAGAAGAGCATTTCTATAAGGgCAACTAATAGCAGAGGTTAAAATTtGAGCATGCTTTGAAATTACAGGAAAATTGAGTAGTGGGTTCCAGTTAGGGGCACAAATGTAATTGTCCCTGAAaTATTtGGTGGATTTCAAAaCGaaTAaGCTAaGACTGGCTGCATTGCTAAGGTCCTGAAGGGAAAAAGGAAaTTAAAaTCTCACTTGGTAAaTCATTGGTCAAAtGTTTTTtCCATCATTGAATagCCtatGTGTTGTTTGTTCATGTAATCGACcAAACcATTTGTTTTAGAGATCATGTAATAATtGTTTTTtGGTaTaTACTTTTTTtAGCATGAGTTTCTATTAATTGATAAGAcTATGATACATTTCattttttgttgaggcaaagatatttcattttgtttgctatgccagatctacaaatatggttgtccttgaacattaccttggggtgccttgggcattgatacgtCTCcAACGTatCtaaTTTTTTTtattgttccatgttattatattatctgttttggatGTTttATATGCATTAATATGTTgTTTtAtATTATTTTtGGGACTAACCTATTAACcTAGAGCCTagtgtcagttcttgttt
>gpg2158
ttaaacaagacactgaggtaacaacgaaggaattagagattttgcagactgaaatttgtgctatctaaatccggccaatccatttCTGAAGAGATTATtGTTCAAaTGGTAaGTTATGTTGATGCGCGTCCATGATGTATGAGATGTATTTGCCTAGTGTATGTAATTTGTTGTTTGTGTATGCTTTATTATCACGGgTGCCAAACCATAATGCCcAGTGGgTATAATCGTCTGTAATTTCTTTATTGTATAGTGTAGGATTATTCTaCGTTtATATGCCTTAGTCTGTTTATtGTATAGTGTAtGTTTTTtAGAGGTGATAGTATATAGTAGGATATTtCTTTGAATATGCTATGTCGTTCAAACAAGGGCCAACTCGCCcAAACGTTGTAGTGACCATGACCGTCAGGCCGTACGATCCATGGGCCATCTACATGACGGACGATCCATGGCTTTCTATGGGCTGTCAGATCCGTGGGACTTCTATGGGCCGTCGGATCCATGGGCCTTCTATGGGTCGTCGAATCAATGGGCCTTCTATGGGCCGTCGAGTCTATGGGCCTTCTACGTCTCATAGGATCCATGTGCCTTCTACAGGCCGTCTCATCTATGGGCCTTGTACGGGCCGTATAAGGGGgCGTAAATGGGCTAGAGTTGAAATCGTCCATTCATGGGCCGACCATAACGGGCTGTCATTAAtCGTCCGTATTTGATGACGCTATGAAAaTGGGCCAACATATTAACGGGCTGTCGTTAGCGGGCTATAAATGGGCTATATGCGAACAGGCCGTTAACAGGCTTGCCGTGGGCCGGCCCGCCACCTTCTGACCAAGTCAAaTGGCCCAGCCTTTTCACAGGAATGGGCCACTGTTGGGCCGTGCCATGTGTTGACGTATCATAGGTGCTTTGGgTCCAaTGAGTGGATGACATCTGTCCcAAcGGTgAGCCGACACGTGTTTCCTCCAGCCAATGATGATTTTACACATGGAAAaTCCCcATTGGTCGGGgCTGTTAACGGGTTATCGgATCcAAAaCcAAACCcGATAGCTTAACGGCGTTCCGTTACGGTGGATGCCACGTGTTGGTCACCCTTGACGAAAGCACTTCTGTGATGCACGATTTATCATCATGCACATGGACACTTCCATGATGATAATTTTGGTAATGTCATGGAACACTTCCACGACAGCACAGGTATGACTATCTTGATTCTGTCATAAAaTTGTCATGGATGTACATGCATGACaGAAAACGTGACCTACTGTGACAAACACGTATCATCACGGAAGTTtATTTTTTtGTAGTGCATGGAGAGAATAGTGAGAGCGCGAGCCaCCAAAAAGAGAGTGAGCGCCACAAGCCCAAATCCAGCGCCTCCACAGTGAGCGACAAGAAGAACTTAGTCCTATTTGCCACCAAAAGTGAGATAAGAGGAGTGTGTGAGAACCCATCTAGTGTCCTACACTATGTCCTTTTGTGCAAGGACGACACACCAAATGCTAAAACCTCTCACGCTCTACCTTTAGTGTTGTCTTCTCTTTTGCAGGAATTTCAAGATGTTTTACCCGACGAGCTGCCTCCGGGACTACCTCCACTATGAGGCATCGAGAACCGCATCGACCTCATCCCTGGAGCACCTCTTCCGAACAAAGCTCCCTACCGCGTCAACCCCAAATAAGCCAAAGAAATACAAAGGCACGTAAAGCATCTCATAGACCATGGACATGTGCCTGAAAGTTTGAGTCCTTGCGTCGTTCCGGTCATTCTTGTGCCAAAaCGAGACGGTAGCTTTCGCATGTGCTCCGATTGTAGACCAATCAACGGTATCACAGTTCGCTATAGGTATCCCATTCCACGCCTTGACGATATGCTTGATGAACTTAGTGGTGCCACTATCTTTTCAAAAATTGATCTTAAAAGTGGTTACTATCAAATCCGCATACAAGAGGGGgATGAATGG
>gpg2168
GAGGTAGATCAACTCTTGTAACCCCTATACTCATCAAAGTCAATCAAGTAGGAAGTAGGGTATTACCTCCATTAAAAGGGCCCGAACCTGGGTAAACATTGTGTCCCCTGCCTTCTGTTACCCTCGATCCTTAGACGCACAATTCGGGACCCCCTACCCGAGATCTGCCGGTTTTGACACCGACAGCGACCACAAAGGTTTGATTGACAAGGGTGCTGGCACGCGAGGCTAGGGGTAGGCGGTGGCATGCGGGTCATTGGCGAGCTGGGCTTGAGGGGgCTCCGAGCCGAGGTGGGCGgAGgAGgTGGCCTAGAAGCAGCGGCTCgTCGGGTCTGATTGCAATGAGGTGGCCAAGTGTACGTTgTGGGGgCTGGCGGCGCTGCGCACAGGAGGCAaCGCAGCCGAGGCAACAGAGGATGGTGTCATCATCGGAGAAGATGACCTGACGgTGGACAAGGAaCACAATCAATGATGTTATTTTTTGCAACAAaGGGCATGTTGCAATTGTAACTaGACTCAAATGGGTTCTGTTACGGCCTCACAAAAAAAAaTacaTGTTtACAGTtGCAACAAGGGTCcTaTTacAATTACAACAAaGCTCTtATTGCAAAaGAATTCTGTTACAACCTCGCAAAAAaGCTTCATAGAGAAAAGAGTCGTATATGCGTtCCTATTGCAATTAGGAAATACAGAAAaGgTATTGTATGCATTATAGATCGACAaCTCGCAACTCGGCCGAACTCCCGTAGCACGTCTTTTTTTtAaCTCcTCAAAATTGAGGggTtAATTTTTttAGAAGGCGTATGAAAAGCTAAAATTTAGGGTTTTGTTAGATATGCTCAACGAGTGGACGCCGGTCTACCTCGTCTCATGTGGTCTTAGGGCCATGGAGGCGCGGTGGATCCCTTCTCTTACCGATGAGAGGGCTCCGTATTTtAATTTTTTTtAGTTTtGTTAGGGTCCTGCTAAGagATGCGAGGCGGCGACGGCTCTACGAAGATGGAATAAAaTTATCCCCGCCTAGTCCCCGTCCcGGTGGTGTTTCTAGCCTCGTCGGAGGGTGTGTGGAGGTTtGTCTCCAGCGGATCTTGCGGGATTCAGCCGTCCCTTGTCTTCaGTGgAtCCATGTGGATCTTGTCTTCGTTCGTCTTTGTTCACGTGTCTACACGTTGGATCCTTTCGATCTAAGCTTCTCTTCATCGGCGACAGTTGTTGTTCTAGTGCGTCGGTCCTATAAAGGTTTAGCACGACGACTTCTCTACTGTTTACTACAATAAGGTTTGCCTGGCTCCGATGAGGCAGTGGCGAAGACAGCAGCGCGCCTTCGGCTAGATCCAGTGTTTATATTCATCGATGCATGGTCTACGAATCTGGATGtATTTTTtACTTTtGATATtATTAAaTTAAAAAAaCTCTAATAGCTAGGCATGAGAATAGgAaGATTTGGCATCAAGCAGTACCCGGCTCGGCAGAGCCAAACACAACCTACAAGCCGAAACCGCCATACCGCACCATATCAAACTCCAACAATCTCCTCGTAG
>gpg2231
TTGAGTGCCAAAGCTATCTGATATAATTCGATTATGAAATCCTGGTTGCTGTTATACTGATATGAAATATCTGGTGTGTTTTATAAGAAaTATCAATTTGATTAGTACATGGATTATCAATAATAGGTTAATTACCcTGCTTATTGGGgTTTtCtATTGCAGACGGTTTCtCAGACAGCACcATGGGCGATGAACTTAAACAACCcGCATGGCTTCTAGAAaGTAGGCGTGTTCGATGAACTAaCAATCACACATGGCTTCTGGTAGTGAACTGTTtACGTTAGgCCACCTTGCACAAACATTTCCACACAAAGAACTATGTGTGATATACATACCTATGGAAAtGTTTTtCTAGGATTCACCGTGTGGGATGTACATACCTACAGAAATGGTTGGgTTtCGATGCCTCGCCCGATCACACACGAGCTCATTTGGTCTCCCAGGAGGGCCTATCCCCGaCGGTTTATGGGTCGTGTGGGATGGACCCCCcTATCGGCCACACTCACTTGGCGATGGTTCCAAATGACATCACTGAAaGGGGTTAAAAaCCGTTTGTATAGCATGTCGCTGTATCGGTGGAATGATTAGAAGGTAAGAGCAATGACTCAATGAAGTGAAAGGGTTTAAGCTGACACTGCTAAGGAAGGGTTGGTGATCAATACTATCGTTCTAGTATGAACAGTGTTACTAACAACTAGTAATACCTACTTCACCATGGAATGATTAAGGAGGGACTACTATATAACAAACACCATGACATCAACACACCTGGAAAGGAACCAACCTATGCATTTTAACTACACAATCACAACATGGAACGAAAaGGTAAAaGTTAACCACCAATAAATATTTAGATAGAATCTAAATACTCATAATGGTCAAGAGCAGCCAAACATATACATTAATTATATAaTCATTCATAAGCAAGTGTTGACAACCAAACcAaCATTATAAACCATACTagTTAAGCAATcAAACACcaTTgAACAACATGAgTTgAaTtAaTCTAGGTcTAGACCTAAATtATTATTAAAAGAAAATAGGACCAAGTACATAACATCAGATCAATTCAATTGTCAAACAaTTAACAATAAACTATTCAACCATGGAACAAAAGGATGAACAACTATCCTAGACATGATACGATTAAGAGCGATAATCAACCATAACTAAATATTTAGATAACTCTAAAaTATTTATAATGGTCAAaCaTTAACTAAAGGATATGAATCCACCAACACTACAAAAAAaGACACATCCATGACATTTGGGGCCGAACGAATTTTTTtGGTCATGCTTATGACACTTCTATGACGATAATTGTGACATAAGCCAATATCATCATAGATGTGGTGGGCTCCTACTTCTATGACAAAAAaCaTGACAGAAAaTGGGCTTTTtGtCCTGGGCGGgCCGGAGACGCAGTGATGACCCACAAGTATAGGGGATCAATTGTAGCTCTTTTCGATAAGTAaGAGTGTCGAACCCAACGAGGAGCAGAAGGAAaTGACAAGTAGTTtCTGGTAaGGTATTGTATGCAAGTGCTGAAATTGTAAGTACCAAGTaGTTtGATAGGTAGATAATTtGtAaCAaTCAaGTAaTGATAATAGtAACAAgTAtGcagcaaggtagcctaatccttttgaggtaaaggacaggccaaaacggtctctta
>gpg2233
TTACGAAGTTGCGTATAAACTAGGGTTTAAGCTTATGTCACTCTAGCAACCCATCATCTAATAACTACTCCATAATGCAcTCCcTTAGGCCCAAATATGGTGAAGTGTCATGTAGTCGACGTTCACATGACACCACTAAGGGAATCACAACATACATATTATCAAAATATCGAATACATATCAAGTTCACATGATTACCTGCAACATGATTTCTCCTGTGACCTCAAGAACAAAAGTAACTACTCACAAGTGATAAACATGTTCATGATCAGAGGGgTATTAAATAGCATAATGGATCTGAACATATAATCTTCCACCAAATAAaCCATATAGTGATCAACTATAAGATGTAATCAACACTACTAGTCACCCACAGGTATAATGCTCTGAAAATGTTTAGAACAAATATATATTTAATTCAATATTAACGGGCCTAATAAGGACAAGTGGTGGAAGACCACTTGGGCAATAAAGGCCCAATAGGGGTGGCGCCCCCTTcTCCTCATGGAAACGGGAGAGGGAGACCGAATTGGAGGGGGATTCCCCTCCCCTTGGCCGGCCACAAaGGGgAGACTTCCCCCcTTGTGTGGCGCCCTCTCCTCCCCTCCcAACTTATATATACTACAGGATTTCCACCATTTtGTAGCACAAGTTTTGGAGCCTCCTCTAGTTGATCTAGTTCTAGTTCTTGTTGGTCCTAGTTGACTAATTAGAGCTAGCCCTAGaCACCTaTAAAacTCATAATTAGAAGCCTCATGTGGTTCTAATCTTCTCCCTCTAATTCCCcGgCGACGATTAGCTCTAGAAGCCGAAGTGCTGCCGGATCGTGAAGATCGTATGCTTGCAACCAAGTAtAGAGGTcGTGCTTtCGGTCTTTCgTTCGAGGGATCGTTcGTcGgCGGTTTGCGGGATCaTCATCgaTGTTCGAGGgACTTCAAGTAtGATCTAcACtGACTCATCTAgTTCCGCTGCACTCTCGGAGTCGGTAACGATCGTTAaTCACAaCCCGTTATGCATCTTCATATTGTTCCTGGGTGATCATAGGGcGatttttgtgtGTtttCTACTAaGTTTCCCAACA
>gpg2244
tagcttgccatgctcggcaataattcGTATgTtGTTTACCATGTAAGCTTAATGCCTGGATCATGCGATAaCTATCTCTTACTtATGTCCAGTGGAAACCTTTCAGGATGCTGTtCACAgTAGGACACAATGTACAACCCATAATCTATTtGTGGAaGCAGTGCGCCATCCAtGTTACCAGATGGTAGCAGCTCATAGGCAACACCGCCGGAGAGCAGTCTGAGCACAAATATTATAGTTCTTGAGGCTCTACTAGAGGCAGAAAGTGATGGTGTGgCTGCCATGAATGAGGTAATCTTGATCTTGAGGCCGGAAATTATGCAATTAGCTGCATGCTACCTCTTGAGCACTACGTTGGTTTTCCCTTGAAGAGGAAAGGGTGATGCAGCAAAGTAGCATAAGTATTTCCcTCCGTTTTTGAGAACCAAGTTATCAATCCAGCAGTAGACTACATGCAAGTCCCTCGTACCTGCATAAaCAAaTAAGAACcTTGCAACCAACGCGgTAAAGGGgTTGTCAATCCCTTCACGGTCACTTACGAGAGTCAGATCTGATAGAGATAATAATAATAAGATAAATATTTTtGGTATGTTTATGATATAGATTGGAATATAAAGATTATAAAaTAAACAaCAAAAAAaTAGCTAGTTGATGGGAGATTAATATTATAGAGAATAGACCcGGGGgCCACAGGTTTCACTAGTGGCTTCTCTTAAGATAGCATAAGTATTAAGGTGGGTGAATGAATTACTAGCGATCAATTGATAGAAAAGTGCATAATTATGAGAATATGTAGGAATGATCATGTATATAGGCATCACGTCCGCGACAAGTAGACCGAAACGATTCTACATCTACTACTATTACTCCACACATCTACTGCTATCTAGCATGCATCCAGAGTACTAAGTTCATAAGAACAGAGTAACACATTAAGCAAGATGACATGATGTAGAGGgATAAACTAAAGCAATATGATATAAACCCcATATTTTtAtCCTcGATGGCAAtAATAAAaTATgTGCCTTGCTGCCCcTGCTGTCACTGGGAAAGGACACCGCAAGATTGAACCCAAAGCTAAGCACTTCTCCCATTGCAAGAAaGATCAATCTAGTAGGATCTCGACAAACTTGCAAaGATAAACTTGATGATAGACCAATCATACATAAAaGaTTTCAGAGAAGAATCAAaTATtGTTCATAGATAAaCTTGATGATAAACCcACAATTCATCggATCTCGACAAaCACACCGCAAAAAGAGTTACATCAAATAGATCTCTAAGAAGATTGAGGAGAACATTGTATTGAGATCCAAAGAGAGGGAAGAAACCATCTAACTAATAACTATGGACCCGAAGGTCTAAGGTAAACTACTCACACATCACTGGAGAGGCTATGGTGTTGATGTAGAAGCCCTCtGTGATTtATtCCCCcTCcGGCGGAGCTCCAGAgAAGGCCCCAAGATGGGATCTCTTGGGTATAGAAGGTTGCGGCGGTGGCAaTAaGGTTtCGTGGTGCTCcTGGATGTTTtCAGGGTATATGGACATATATAGGAGGAAAaaGTAGGTCGGTGGAGGTACGAGGGgCCcATGAGGgTGgAGGgCGCAGCCCCCTGCCTCGTGGCCGCCTCGTTTTTtGTTGATGTCCACTCCATGTCTCCTGGGTCACATTTGTT
>gpg2250
CCATTCAGAGACATGACACAaCATGCAAgTACAATAATCTATTGACAATTTCAACTGGTATCTAAAGAAGAACTaGGaTTACCCTGGGCTTCAGATAGCAGAAACGGCAGGACCTCCTCTATCTTCAGATGCAGCATtCTtAcTtCCtCCAaTtCTtGGgTtGCTTGCaTAGTGTgCAGCTAATTGCATAATTTCCAGCCTCAAGATCAATATTACCTCATTCATGGCAGCCACACCATCTCTTTCTGCCTCTTGTAGAGCCTCAAGAaCTATAATATATGTGCTTAGACTACTCTCCAGCGgTGTTGCCTCTGAaCTGCTACCATCTGGTAACATGGATGGCGCACTGCTTCCACAAATAGATTATGGGgTTGTGCATTGTGTCCTAGTGTGAACAGCATCCAGAAAGGTTTCCGCTGTACATAAGTAAGAGATAGTtATCAGATGATTAAGGTaGTAAGCTTACATGGTGAACGACATACGAATTATTTCTGAGCATGGCAAGCTATATTTAAATGGTTCAAAGAAGCATCAGTCGAAAAGAAATTAAGTGCTTCTTTGGTTCAAAGGATTCTCAAAGGAATTTTGGAGGATTCTAATCTGTATGAAGATTTCCTATCTTGGTTGTTTGATTCGTAGGATTATAAACCAtAGGTTTTTtCTATGTACAATCAAACACTCGTACAATCTTGTaGGATTCAAGACGACATTCCACTCTAATCCCAtGTTTTTCCTATTCCcGCGTTTtGGAAATCcTACGAATGAAAGAGGCCcTAAAATGGTAAGATGAAACTTGGAAGGGAGTGTACCACCACTATATTtAAGTTGCCAAGGCATCTAAGTAGTTGAAaTAATGTGAGAAAGCACTTAACAGTGTAGCCTCATATAAACTATGAAGATAGTCTTGTGATGAAGATTAGAGGAAAaGTTAAGGACTCAAATGAACTAGGCATGCATTCCTTTACGATAGTACAACATGCACTGCTAACATATTGGCCAACTCAGGTATAGCCTAACAAGTAACAAACAAGCATTCGAATCAACCAATACAGCAAAGCAGACAACTCAACTATTTGTAATTCTGTAGGATTATAGGTTGAGGGCACAAGCCAAGAAAGCAGCACACACGCATTACATATCACATGTACTAAAACACACTGGCTTACCATATGTTGATGTGAAGCATCAGTGTTGTTGCAATGTTCTTTGAACATATCATCAACATCTTGTGGTTGCAAATCTAGTTGTTGCAGTTTATTCTGCACCCTCTATTTAGGTAAAaTTAaTTTtAATTGCATGCACTGGTTTGAATTGATCATTAATGCTTCATCTAAACTAATGAAAGAAGGGTGTGTGCTTACATGACAATATAACTGCTTCACTATAATTTTATGCTTGTTCGAGGTGCCAGCCCcAAAAGAACAAATATTTTGCTTGATGGGGTTGGTAGCTCCAGAATTAATCCTTACTTATGGAACCTATTATCCCAAACAAGTTGGAGTAGGCTAGATTTGAAACCCATTCACGAGAACTTCCCAGGAGGTCACCCATCCTAGTACTACTATCACCCAAACGGGTTTCATACCCAAAaGACTGGCTAGTTTTtAATtACTCATGCAACATGGGAAGATCAAGAACACACAAAAAAaGTAATGAACAAAGGCTCGGAGAAGTGATGTAATAGCTAGCATCaGAAAATGTAGGGTAAAACGAACAAAGAGAAGTGGAACCACATGCTAGTTTGCTGATGTGTAATAAAGCATAGAGAAAATGAAGCAGTTTGATGGAACCAACAGGTGACGTCAGAACAACACCATTATTATAAATATAGCATGCAAGAATTAAAaTAGTAGGCAGTGATATCTAGGAAGTAAAGTAATACTTAGGACAAAACTAAAGCATATTAACTATATGTGCACTATAAAAGCAAGGTGTAAAATCCAGTACGATTCAAAaCGAAAAaGCTTACTTCAAGGGATCTTAGTTTCGATGCTAACCATGCAGGGTATATGATCTGAGACTGGCTTGCCGAGGGGTTTAACtAGGGTTTTGGGGTATGAATGGGTCCAGTGCAGGGAGGTGAGAAACCAATCAATTGGCTCAAGAAGTGCATCAAGTTGCATGTTACTCAATGTACAAGTTCTACCTTGAACTGGAATCTCAATGAGTTGTTGCTTGCGAATTATATCGTTAAATGTGATCATGTCAGTCAGGTTCCTCCcAAGTTTGTTGCGGTTGTCAGGAGCTCGCATATAGTTAAAATCGCCGAGGAGCAACCAATATTGAGCATTAGGAATCTGGACATCATACAACCAGGAAGTAAACACAATACGATCATcACCCCCACATGGACCATAAACATTAACTAGTGGCCAAGTCTGCGAGGACTGGGTACTGACGAAACTGATGACTAGCGTAAAGATGCCAGAAAaCACAACcATACCCATAAATAAAGCGCTTTTCTGAACCGCAAGAATACcACcaGATGATCCGCAGGAAGTAACAAAAGCAAAgCGATCGAATTGTCTAGGGAAACAAGTTTtAAGGAACACAAAaGAAACTTCAGGCATTTTGGTTTCCTACAAGCAAACCACCGCACAACCACTGTTGTTGATGGCATTAGAGAGGGCCAACTGCTTCTTCTCCGAATTGAGACCTCTGATGTTCCAAGACAACACATTCCATCATCACAGAGGTGACATGGCAAAAGCAGAGATCACTCCAGGGAGGGAGAGGCCGTCTGCCCCTGATCTTCAGAAGGACTAGCAACCGACGCGGTAGCAAGCAAGGCTTCAGTAGTCAACTCATCTTCAGGAAATGGCACATCTGTTAACACCAATCTCTTGCAGTGTGGAGATTGGGGTTGGAGGAGGAACTACATCATCAATCCTATGTGCATTGCTGGAGGAACCAATCATGGGCATAACACAAGGCTTAACCTTGGACGAAGCCACACATGTATCAGTAGGAGCATGAGTCTTGAAGCCATTAAATGTAACACCCACGATGCGGCTATATCTCCCACGTGTCGGAGCACGACTTAGAGGCATAACTGCATTGTAGGCATGTCGCAAGAGGGgTAATCTTTACACATCCCATGTACTGAATAAGAAATAGATAAAGAGTTGGCTTACAATCTCCACTTCACACAATACATGAATATAGCATTACATCATCAAGAATACAATCAAGGTCCCcAAAATAAAGAcAaCCCCAAATGCATAAGATCCCCGATCGCCCCAaCTGGGCTCCACTACTGATTGTCTGGAAAGGAAACATAGTAACGTCCTAAATGCTCGTCGAACTCCCACTTGAGTTTGGTCGCATCCCCTGGACTGGCATCATCGGCACCTGCATGTAGTTTTGGAAGTAATCTGTGAGTCACGGGGACTCAGCAATCTCACACCCTCGCGATCAAAaCTATTTAAGCTTATGGGTAGGAAAAGGGGgTGAGGTGGAGCTATAGCAAGCACTAGCATAAATGGTGGCAAACTTATGCAAATGAGAGCGAGAAGAGAAGAAAaGCACGGTCGAGAAGCTACAAAGATCAAGAAGTGATCCTGAAACTACTTACGTtCAAGCATAACACGAGACCGTGTTCTCTTCCCGGACTCCGGCGAAAAGAGACCATCACGGCTACACACGCGGTTGATCCATTTTAATTAAGTTAAGTGTCAAGTTCTCTACAACCGGATATTAACAAATTCCCATCTGCCCATAACCGCGGGCATGGCTTTTGAAAGTTCAAAACCTTGCAGGGGTGTCCCAACTTAGCCCGTCGCAAGCTCTTACGGTCAACGAAGGATATTCCTTCTCCCAGGACGACCCGATCAGACTCAGAATTCCGGTTACAAGACATTTCGACAATGGTAAAACAAGACCAGCAAAGCCACCTGAATGTGCCGACAAATCCCGATAGGAGCTGCACGTATATCGTTCTCAAGGCACA
>gpg2309
CATTCCgTTTGGACTCCGTTTGGTATTCCTTTTCTACGGAaCTCTAAAACAaGGAAAAaCaGAAACTTGCACCaGGCcCTaGGTtAATAGGTTAGTCCCAAAAATCATATAAAATAaCAcATTAATGCATATAAAACATCCAAAATAGGTAATATAATAGCATGGAACAATAAAAAaTTATAGATACGTTGGAGACGTATCATGTACCTAGacTTTTCATGTTGCCACGTGTCCACGTCCAAGGATGTCCCCTTATTCATAGCCcATTGATTAGCCCAAgtAGGCAACTACTCACCGTTTtAGAAATTAGGCATAATAAaCCAAGTAgAATCATCGCTGAATTTACGCCTTTTtCCTTAAACAGTGCCCAAGACTAGGATGGACCAAAGGGgAACTATACgTGTACGTCTACATGTCGCCTTGTTAAaGAGAGGTGgACACATATGAGCGgAGATGTCTTCACACcGgTGGCCCCagCCCTCCACACGACTTGTGCTCAGCCTTCTCCATGTAGGTGCCCCCcGCTCGTTTGTTCTGCCCAAAGTAAGTTAGTCGCTGCTCTACACTATCTCACCTTGATCTAATGGAAGTATGAATCGTCAGTACTTGATAGTCCAGtACTCTAGTTCATTGATCGAAAGCTATCTaTGATTTATTCTATTtCAACCTATCTTTCAGTTCTTCaTAAaTCAGCTTAAGCAGAtcGGCCATGGTTGCTAAATCTTCAAAGAACCTCCAAAATACACAGGTAGTATTCATTTTTTtGTAAAATGTTGATTTCAGTCTGTAACCCTGTATGTTgAaTTTATGTTCGTGTAGATTGTAGGAGCATCTCcAGTTGAAACTTCAAGTGGACCAAATGGAAGCAGTGGTGTCAaTCAGGATGGTACGTAGTAGAAGTGGCACTACTTCTGCCACAGTTGAGAAaGTtGCAACAAAGAAAAaTCTCAAGGCtGAAGCCAAGGGAAAGAACAAAACCTCAAtAGTTTtGATGCAgTTTTGAGGTTGACAAGGTTATAATAGAGGAAAAGGTGGGTtAAAaGGTTGTCAAGAATGTTACAACTGAGTGCAAGaTCTGTAAAAAGGTTaTTAAaGCTGGCAaTAAGCATGGTACATCACATTTCTGGAATCATTTTAAAGCAAAACATGAAGTGAGCAAGAATCAGGCACAACTTAATCCGACCACATTAGGAGGAGATGTTAATTTAAACACATGGAAGTACGACGaGGATGCGAGTGTTGAgAAGTACCATATTGCAATTAgCATGCATGAATATCCgTTCAACTTCTGTGAGCATGAATACGCAAATGACTtCaTCAGATtATTGTGCCCCTCATTTCCTATAAAGTGCCaCAAGACTACTAGGTCAAGGATAATGGACATTTTTTGTAAAGAGAAGCCCAAGATTTTtGATAATTTATCCTCTTTGACCTGTCGGTTTAGCTGCACAATGGATTTATGGACTTCTAATCAACATAAGGTTTATCTATGTGTCACTTTGTCATTTCATTGATAATGATTGGAAAATTGAAAAGCATATCATTAAGTTCATGCATCTTCAAGGAtGGCATACAaGAAaAAaTCTAAGTACTGCATACATGGGGgAAATGGCTGGATGGAATATTGGGAATAAGTTGTTTGCTTTGACCTTGGAGAATGTTGCTTCAAaTGATGTTTGTTTTGACACCATCATCTCTACCCTTAAAAATCATGATtTtCTTTTATGTCATGGCAAGTTCTTTCATGTGtGTTGTGCTGCTCATATAATTAACCTTGTTACTAGCGATGGTGTGAGCATGATTGCATCTATTATAtATAATGTTtGTGCATCAGTTCTTATTGTCAAGAGCTCACCTCAACAACTAGAGATAtcAATGAAGCATGCTACCAATATGGCATTATGCACAAAAAGGTCTTCCTCAAGACATGTCTACTAGATGGAACTCAAACTACTTAATGCTAGTGGCCGCCATACACTATAAATAGGTTTTCCAAAGGCTTGCTATTTTGCAACCAATTAAGGATCGTGAATGTGCTCCTAGTAAAGATGATTGGGATAAGGAAAaTTTGGTTTGCACATGCTTGAAGATATTTTATAATGTTACTAAGCTTCTGtCTAgATCTTACTACCTAACTGCTAACCTGCTCTTTGTTGAATTCTCtGATATTAACATTCAGCTCATTGAGTGGATGAATGCCAAGGGCAAGAATAATAGCTTCATTGTTGCCATGGCAAAAGCTATGAAGGAAAATTTTGACAAGTACTaGgAGATGAGTAATGTTGCTCTAGCAGTTTCATGCATGTTAGATCCTTGATACAAtATGAAAGTGGTTGAGTTTTACTACAtAGAATTtTCAgACAACTCCAGGGTTGAAGAGATAGTTGCATTTAGAGAAaTTGTTCAAtAGTTATATGATTCGTATGCTTCTCTTTATAATCCTACAATTGGCAcAGGAGGACCTTCATCCGAAGCTTCTCGCCTCCACATGAATGTAAATACCGAGCcGAAAAagAAAAaGCTAAGTGCTTTTCTAAaTGATATAAGTGAAGTAGACCAAGATAAGCCcGACTTGGAGAACTATTGTAGCaCACCCTTGGTAAGGTGGACTGAAGGTGAATATTTTGACATTCTGTCTTGGTGGAAGACCAaTGGTTCACAGTATCCTATCCTTGCTATGGTTGCAAGAGATGTTTTGGCTATTCCTgTGtcAAGAGTTGCAtctGAATCTGCTTTTAGCGtAGCAGGATGAgtGGTTGACAAGTATCATAGTCgTTTGGACCCTcAAcTTGTTGAGGCTTTGATATGTAGCAAAGATTGGATAAGAGCCTCCAGAAAAGGTACACAAGTAAAcAAAaTATGTGTTTTACTAATTTTGAAGCACTAATAATTtACTTTTtATTTATTCTAGATAATAAATGTGATGTAGCTTCAATAATACAAGATTTAGCTATTATTGATATTTcTGGAGAAGGtgAGCAAGAtGAGAACAATGAAGATGATGGTATACATGAACGAGGTGAATATTATTCTTCTTATAAATTATAGAAGGCTCACATATTTTATATTGAaaTTGTACTACTtcTtGTGTTGTAGGTGCTTCTAGcgCTATGGATGATCACAATaCTTTGAAGATAGTTTGATGCATGCCGGAGAAATATTCATGCCATTCATTCTCTTatGGATGTGTCACTTTAAATTTTCTATTATGGCTACTGActATCTATCTATCTATTTGTGTtcACCGGAAACAAATtgTTgcTTCCTcTAGAcATTTTATTTATTTTGTGTTAGTATTTTATATCATTAGAATGACTTTCCTGTGAGTACTTATCAGCATGGAACATAATATTGTCaTCATACCAGTCTATCGTTCAGtcATTATATACCATCGGAATTtATTATATGTTCTTATCTACATCATGTGCATGTACGTGTAGCCACCCAAGGTtATTTTTtCATAATAGTATGTTGTtACAGTTGTAGGATATCGTATCCGTGCCTAaTTTCAAAaTAATaCcATCcGCATTCGTATtcGAGTAGCATCCAATCCGCATTCGTATCCgACACCCcTACcAGTGGGCACTtGGgTGGCCTTCTCGGGtGTTTtTtATTTTTTTATTTTTtGtAaTATTCcAAAaCTCAtAgAaTTTTTTtGATGGAATTattGgAGTCGgTTTAcTTACcATATCACGTACCTCTTCCTTTtCAGGGTTATGGAGTGTTTtGgAAGGTCTCTTTtATGTATTCcTCCGGTGTCActAGTTTGAAtAATGCTAGTTTCAACATTAATAGGCATACCtGAGATATAATGCTTAATtCTTTGTCCATTGACCACCTTCGGATTAGTGCCTTtGGCATCATTAATCTTgaTAGCTCCAAAAAAaTAAaCTTATTCAATgATATATGgTcgTTCCcAcTtAGAGAGAAGTTTTgcTgcAAAAAACCTAAAACAAGAATTTGACAATAGAATGTATCCCCCcATTTTGAATTCCCATTTTGGATTCTTTTGTCATGCCATCTTTtAACTTTTtCTTCAAATAATTTGGCATTTCCATAGGCTTGTGTTATCCATTCACCTAATGTGCtAATATCAAAaAACCTCTTTTCATTGgcAaGTTTGAAaTTATAACTGAGTTCTTTAATTGCCCAATATGCCTTATGTTCTAAcTCAAGAGGCAAATTACATGCTTTTCCATAAACCATTTTGTATGGAGACATACCCATAGGATTTTTATAAGTAGTTCTATAAGCCCATAATGCATCATCAAGTTTCTTGGACCAATTCTTTCgTGACCTATTGACGGTGTTTTGCgAAATTAACTTTATTTATCTATTGctGAACTCAACTTGACCACTAGATTGAGGGTtATAAGGGGATGCAATTCTATGGTaGACATCATATTTAGCAAGCAATTTACAGAAAGCACCATGAATGAAATGTGAAGCACCATCAGTCATTAAAGGgACTCCAAACCTCGGgAAAATGACTTCTTTAAACATTTTAATGAAGTGTTATGATCAGCACTACTAGTTGGAATAtCTTCTACCcACTTAGTGACATAATCAATAGCAACCAAAATATGTGTATACCCATAaGAGGAAGGAAAaGGTCCCATATAATCAAATCCCCAAACATCAAATGGTACAATAACAAGTGAATAATTCATAGGCATTTCCTGACGTTTACCAATATTTCTAATTCTTTGaCAcTCACAAGACAAGACAAACTTACGAGCATCCTtGAAAAGAGTAGGCCAATAAACACCAGATTGTAATACCTTGTgTgAAaTTCTGTCTCCCACAaGGTGTCCTCATAAGCCTTGGAGCGACACTTCCATAGGATTTGTTCcTGATCATGCTTAGGTATACAACGTCTAATAATACCATCTACTCCttcTTTATAAAGaTGTGGgTCATCCcAAAAGTAATTTCTTAAATCAAAgAaGAaTTTTTTtcTTTcGTTGGTATGTAAAaCTAGGTGTTATTAATTTAGCAACAATATAATTAGCAAAGTATGCATACCAAGGAGTATTgTGAGAAGCATTTATGACATCTAGTTGTTCATGGGgAAAGCTATCATCAATAgaTAGTGGGTCATCAAGAATACTTtCTAACCTAGAaAAATTATGCTACGGGAATCTCAACTCCCTTCCTATCAGTAATATGCAAGTCAAaTTCTTGTAGcAAAAgAaTCCACCTATGAGTCCAGGTTTTACATCTTTCTTTTCCATAAGGTATTTGATAGCAGCATGATCGCTGTGAACAATTACTTTAGAATCAAtAATGTAGGATCTGAATTTGTCACAAGAAAaCACAACTGCTAAAAaTTCcTTTTCAGTAGTAGCATAATTTCTTTGGGCACTaTCTAGAGcTTTtGCTAGCATAGTGTA
>gpg2326
GgTCGGTGGAGCACCAgaGGgCCCACGAGGCAGGGgCGCGCGCCCcACCCTCGTGGACAGGGTGTGGGCCCCcTGGCCTTGATCCTTTCGTCAATATTTTTtATTAATTCCAAAATAATTCTCCGTTAATTTTCAGGTCATCCCAAAAACTTTTATTTCTGCACAAAAaTAACACCATGGCAATTGTGCTGAAAACAGCGTCAGTCCGGATTAGTTCCATTCAAATCATGCAAGTTAGAGTCCAAAATAAGGGCAAAAGTATTCAGAAAAGTaGATACGACGAAGACGTATCAAaCcGTaGATGAACGATCCCACGAACTAcccACGAACATTcccTCGGActgatcgaaagcacggcctCtctacgagttgcaagcgaacggtctcacgatccagcggcgcttctcatctagagctaatcgtcgccgaagaattagatggaggagattagaaccacacttgaCTTTTAATTaTTAGGATTAGAGGACctAGAtcAaGCTCTAATtGATCAATAGAACTAGAACTAGAAAACTAGAGGAAgCTCCAAAACTTGTGTATCAAAGTGCCAAAAGTCTATAGTATATATAGGTTGGAAGAGGAGGAGAGGGTACCAAAAGGGGAGGGAAAGTCTCCCTCCCTTGGCCGGCCAAGAGGAGGGGGGCTCCCCCTCCAGTTCGGCATCCCCTTCCTACCCTAAGTGGAgAGGGGGCGCCACCTTCACTTGGGCTCAAGAGGCGTTCCACCACTTGGTCTTTTAAGACCCATTAATATTtAATTAAaTATAAAAGTCTTCTGACTATTATTACAGCCTTTtATTATTAATTCAACAACTCTGGAAACATTTTCCACCTATCCGGCCAACCGTGTCGGACgTCACCcGGgCCATCAACCACGTTGAGGCAACCCGCcAGCGCCAGCGCCGGTGCAGCCCATCAGCGTGCCAAATCCTGCCAAATGtGAAATTCAATCTTGTACGAGTGTATATGATAATaTGAAGGAaTGTTTATGCCAAATCTAATTAATGATACAAAATCCCTTCCAGTTGTACTAAaCCAAACCAGTGACAATTAATATGAATTGGAGGAAGCACATAAAaTTAGAGAACTTTGTCGATCGTCGCCCCGAATGCCAATGCACGAATCTGATCAAAAACACCATTTTtGGTCTCCTGTATGTACGATTTtCATGTTCCATGAAACGCGTCACATTGTtACAACCATATTGCTACAATGTGATCATATTGCCAtCTTGCCGTGGAGTTCcAAACcGAaTTCAAaaTCTACGATAACAaCCTTGCTTGCTACTtCCTCCGTTCCTAAATATTTGTCTTtCtAGACATTTCAAACAGACTACTACATACGGATGTATGTAGACATaTTTtAGAGTGTAGATtCACTCATTTTG
>gpg2328
acaacataaagtaaaTtCATTtGTTTTtGCATTTCGGGACTGGGCCTCCCTAAGACCTTTGCCTTACTCTCGTGCAATGACAAGTGAATAAACACTCATCTTGAGAATAACACATCCAACATGAAAAaTATTAGCCACCCCTCACCGCTCCGCGAGCAAAaCAAACACACAAAaGAGAAGTTTATTTTGAAAATTAGAGATGGCACAAGCAAATTTACTTAGAATGGCAAAAGAATACTGCATATGGGTGGATATAGTGGACTCATGTGGCAAAAGTGGTTtAAAGGGTTTTGGaTGCACAAGTAGAGATCATACTTGGTGCAAAATGAAGGCTAGCAAAAGATTGGGAagCGACCAACCAAGAAACGAATAATCTCATAAGCAAGCATTAAGCATAATTAACACCGGgTAATGCACCACAAGTAGGATATAATTTCCATTGCATGATTATTGACTTTTGTGCATGCACTATAGGAATCAGATACTTTGCCATCTGCCATGGCTGACGaCAAAGGCCTTTGCCGTCAGCCAGCATACGACAACAGGTCCGGCTGAATAGGCTACGGCgAAGGGCTCTTTGATGTCCAGTGGCGCACGGCAAAGATGAATCGCTCTTTGCCGCCTGCCTGCCCGGACGACACAAGTGCCATGTTAGGTCCGTGATACGTCTCCAACGTATCTATAATTTTTgATTGTTCCATGCTATtAtATtAtCTGTTTTGGATGTTAATGGGCTTtATTtTACAcTTctATATTaTTTTTGGGACTAACcTATTAACCGGAGGCCCAGCCcAAATTGCTGtTTTTTTtCCtATTTCAGTGTTTCGTAGAAAAGGAaTATCAAATGGAGTCCAAACGGAATGAAACCTTTGGGAACGTGATTTGTGGAACAAACGTGATCCAGGGGACTTGGACTGGACGTCAAGCAATCAACGAGGCGGCCACGAGGCAGGGGgTGCgCCcTCCCCCcTcATGCGCCCCTcGTTGCTCCACCGACCTACTTCTTCCTCCTATATGTATATCCATATACCCCGCAAACATCCAGGAGCACCACGAAACCCTATTTCCACCGCCGCAACCTTCTGTACCCAAGAGATCCCATATTGGGGCCTTTTCTAGAGCTCCGCCGgAGGGGgCATTGATCATGGAGGGCCTCTACATCAACTCCATGGCCCcTCCCATGATGTGTGAGTAGTTTACTTCAGACCTTCGGGTCCATAGCTAGTAGCTAtATGGCTTCTTCTCTCTCTTtGGATCTCAATaCAAAGTTcTCCTCAATTCTCTTGGAGATCTATTCGATGTAActcTTCTTTTtGCGGtGtGTTTGTCGAGATCCGATGAATTGTGGGTTTATGA
>gpg2126
GAGGAAGCCCATCATTGAAATATACAAGCCAGGTTCTATAATGAAAAATTCCCACTAGTATATGAAAGTGATATCATAGGAGACTCTCTATCATGAAGATCATGGTGCTACTTTGAAGCACAAGTGTGGTAAAAGGNTAGTAGCATTGTCCCTTCTATCTTTTTCTCTCTATTTTTTCTTTAGGTCTTTTTCTTCTTTT
>gpg1294
CCTCGAGAGTTTTGGTCGAGCGAGAGGGCCGGGGGTGCTCCCGACGTCCCCCCCTCACTTTAACAAAGAACTACATTAAAAAAGAATTGCTTCGCCGCGCGTGCTCGATCGGTGCGACGTGGACTCGGTGGAAACNCTTTATGAAAAATGCGGTGGTGGTTGGGCCGGGCGGTTTTCTTTTCCTTTACTCCTGGTTGGTGC
>ldk218
CCTTgAGGGgATCATATGCAATATCACTAAGGAGAGAACTCACCTCGGTCTCGAGAGCTCTAGCTCTAGCTCGAGTCATAGGTCCTCTTGGCACTTCGTGAGACGATGGTAGGTCCATGGGGATGACCGTAGGATGCTCCGCATGCATCATcTCCCCTCCcTTGGGGAAGATCCGACCTCGGATCAAAaTCCTCATCACCATGGTAGGGCGAGAGATCCTTGATGTTGAAGATGTCGCTCATGGAGTACTTGTCGCGCGGGAGGTCGATCTTGTAGGCGTTGTTGTTGTTGTTGTtGTTGTAGCGTTCAAGCACCTTGAAGGgTCCGTCCGCTCGTGGTCGAAGTTTGGACTtGCgTTCGTGGGGgAAgCGGaCCTTGTgAAGGTGTagCCACACAAGATCTCCAATGTTGAATACCatGGGgTGCTTGTTGATGTTGCGC
>ldk242
GTGCTCACTTTTATCATTAGTTACCTTGTTGTTTTTATATTTTCAGATAACAAAAaCCTTTATCTACCATCCATATACCACTTGTATCACCATCTCTTTGCCGAACTAGTGCACCTAGACAATTTACCATGGTATTGGgTGTGTTGGGGACaCAAGAGACTCTTtGTTATTtGGTTGCAGGGTtATTTGAGAGAGACCATCTTCATCCTATGCCTCCTACGGATTGATAAaCCTTAGgTGATCCACTTGAGGGAAATTTGCTATTGTCCTACAAACCTCTGCACTTGGAGGCCcAACAATGTCTACAAaGAGAAGGTTGTGTAGTAGACATCATACTCCAAGATTACCATGTACTCCTATATATATGCCCACGAGGCTCAAGCAATACAATCAACTATTCACCTATCTCTCTCTCTCTCTCTCTCTCCCATTTAACtGTCATGAGCTAGAAATTAACTTTAACCTCTAGCTAAGTTATGTATCCAAaTAGTGCCATTCTTAAATCAAATGGAAAGGCGTGTTCAATATTCCCTCCGTTCCTTTTtACTCTGCATATAACAATTGTCTGAAGTCAAACTTCATAAACTTTGACCTTATTTATATGAAAAAATATCAACATCTAGCATGCTAAAGTTATACAATATGAAAATTTAAGTCATAACACATGAACTGCTATTTATTTCATATTGTGAATGTTGGTATTTTGTTCAATAAAGTTGGTCAAACTTTAAGAGGCTTGACTATAGACAAATCTTATATGTGAACTAAAAAGATTCGgAGGGAGTACAACATGCTTAAGAGCAACCAAATATAGTCATTCATAGAGCTATtGTCAAATTTGGTGTTGATGAAATTGAACTGTATAGCTCATaCTAGCACCTA
>ldk243
GGAGCCCGTTAAGAGAGACCTGAAGGATTGGAGTATCACCAAAGAGCTAGATATGGACAGGGgTGCGTGGAAGCTTGCTATCCATGTAACCAGAGCCATGAGTTGGTTGCGAGATCTTATGGGTTTCACCTCTAGCCTACCCCAACTTGTTTGGGACTAAAGGCTTTGTTGTTGTTGTTGTTGTTGTTGTTGCAACAGAAAAATCTTTGATTTTGGTAGACATTCAGTTACTAAATAATTGCATACTGTTGCACTGTAATGCACCTCATAGAAATGACAAAGTGACCCTAATAAGTAGCTATATTCAGCAGAAaTTATTTGGATAATCTTCATAGTCAGACTCATCATGCTATCCTTCTAGAGCGTACCAAGTGCCGGAAACTCCCACACAAGGTGGGgTCTGGGTAAGGGAATTTCTAGACAGCCTTACCTTGCATAATAATTCTGCAAGGAGGCTtGTTCGAAGTCTAGAaTATTTATTtGTCAATAAGTAGGCACCATTTTTTTGCaTTTtGAGTATACTTTtGTTGTTGTCTTGCCcTGTCCAACcGTAATACTTGACATGGTTTATGATATCGACTTGTGCTTCTTGTTTGTTACCTCCTGAAAAAGgTGAAATGCTTCATTGAGCTGTATGTGATGCCTATCAGTTACATACTCTGACATGCAATGTATGCCAGATTTGATGGTGCAGTtCCAGAGCCACGCAAGGGAATAAGAAGCGGGCATGTGCCTGGGAGCAAATGCGTTCCTTTTCcTCAGGTTGAAACTTGGAATAATCGATTCAGTTTTGTACTCGtATTTTGAACATGATGATACTTTGGTTAAATTTGCATTGTGCATAGATGTTGCTAAGTCTTCTTTGACTTTCTGCAGg
>jfio2
TGGgaCAATcAAAAaTTATAGATACGCTGGAGACGTATCACTGTTGTCCATGTGATCTTCCTGTTGTTCAATGCAGTGTG
>jfio4
cTCATCTTGGATCGGAGCCATTCCATCCTTAGCCTCACACCCGCCcGTATGTACGTACGTGGCCGTATTTACTTTCTTGC
>jfio6
CTAGCGCGCAAAGTGTCACCAGACACAGTCCCTTATTCAGCACCGTGTACGATATGTGTGTTGGGgAATGCAGTATTTCA
>gpg2
AGACTGCCTTCGTGCGCATCAACCCTTTCCAAAACGGTGAATCATTCGGTTGTGCCATTATTTGTGCAAGGGTTTTGGAATGTAGCTACTTGTTACACAATAATTATACCCACACTCCCTTATTCTCCACCAAAGGTCTGTATGGGCATTTACTAAGTAGTCATTTGTTCTTTACCTCATGATTTCCAATCCCTAATCCCACTTGGTCTTTTGGCCCACATATTATATCCCACTTAGCCAACCAATATTTTGACTTCTTCCCATCATTTGGCCAGAAAAAATTTATTAGCACGTACCAACCTCAAGATCCCAGAGCAAATCTCTTCTTTTTATCGAAGGACCGGTGTTTATTCATTCTTATCCGTCTGTACAGCACTGATTGATTTTTTTGCCAGGAAATAGTGAGTTTTATTCCACTGAATGGTATCACAATTACNCCTAACTTTTGGAAAACCTATAAATTCTTGGATTAGGAGATCATACGGT
>gpg214
CAAATTCCCATCTGCCACATAACCACGGGCATGACTCTCGAAAGTTTAAACCCTGCAGGGGTGTCCCAACTTAGCCCATCACAAGCATTCACAATGAACGAAGGATATTTGATGTAGGGTAGAGACCCTAATCGCCCGATCTTTCACGGAAGGAGCGGATCCCCGGGAAAATCATGAAGAACACGAGGAAGAACAGGGAGAAAACACAACAAGGGACACAAGAGGAAATCACTAAACCGACACGAATAAGTCACACATGGGCTAGATCCTAGAGTACATAGGTAGAGATACATGAATACACGGACAACTAAGGACGATACACGGTAACCGGTTCTTCTCCACGAGGAGGTCTTGAATCCACAAGGGATCTTCCCGTAAAGGGGCTTGATCCGCTTGGGGATCTTCTCCGGTGAGGCTCGAATCTCCGAGGAGAAGGTAACCAAGTGGATGAGCAAGCT
>gpg277
ATTGGCATCGCCTCCACGTTAACCAGCGCCGGCATTGCCGTCGTCAACCATGTCGCCTTTGTCTGCAGCGACCACAACCGCGTCGTCTTCGGAAGTAAAGGCCCTGACCAGCGCATCCATGTTGTCTTCAACCCATCACGCCAGGTCGCCCCGGATGGCTACATGTACGGGAGCAATGGCGGTGTCAAAATCGAAGTTGGGATCGGCGTTCTGGAGATGGCTGAAGACGCGGGAGAACGCGCGCCCGAGCAGGCCGTGACTCCTCTCTTCAACAAACTGGTGAGCTGAGGGAGTCCCGGTTTAGGGGGTCTCCGGACAGCCAGATTATATCCTTTGTCCGGACTATTGGACTATGAAGATACGAGATTGAAGACTTTGTCCCGTGTCCGGATGGGTCTCTACTTGGAGTGGAAGGCAAGCTAGGCAATACGGATATGTATATCTCCT
>gpg537
TCATGATGAAAATTTGTTTGGCATGGTTTTTATGCTATCAACAATATACTTGCTAGATAAATCCAGTAGTACACGCGACGCAAGGAAGTTGCTTCTGTTTATCACATAAGTTGCCCATATGAAACCAAAGTTGCTTCTAAAAAAATTCATTAAAACAAGTCCATATGTGATCTAGTTTTGAAGATCTCGTCGCGAGAAACCTAATGGTGAAAAGAGATCTTAATTTGGACGCCCAGTTCACAAGTTATAGCTTTTAAAAAAACTGAGATAGAATAAAGTGGGATGATGTCAGCACATGCATGCAACTAATCTTTATGGACCAACCACCACTATACTATGCCAAACATAATTGCACATCACAAGTGTGGACCATTACCCCTTACGTGTAGCCGTCAATTCAAACNGACGCCAGCGTGAGGGTACGCTCGACACAGCGAGATAGCGCAGCTGCACTATTAAGAATTAGGATGAAGATA
>gpg574
TTGAAGATATTGCTCCAAAACTCTCAACCACATTCTCAATATCCAATCTATCCAAAACCCTATGTTCATTCTTGGTCCTAGAGGGAGTCCTGGATTAGGGGGTCCACGGGTGTCCGGACTATTTGATATGGGCCGGAGTGATAGTCCATGAAGATAAAAGCAGAGACTTTCCCCAGTATCCGGGTGGACTCCTATATGAGTGGAAGGCAAGTTTGGTGTCCGATATGTTATTTCCTTCCCTTACAAACCAACTCTGTACAGCCCTAGGCCTCTCCAGTGTGTATAT
>gpg119
CACGTCACTGTCAAGTGGCTAATCGGCCGCTAATTTTTATCCCACAAAGCTTGGCGTCGACTGAGTGGAGCAGCGGTGGCCTTCCTGCGACCAGAGCGGTGGCGACCTACCATGTACTACTCTTCCTCGCTGCCGGCTGCGCCCGTGCACGCGCGCCGGCTTCATGGTCATGGCGGCGGTGTTGGAAATATGCCCTAGAGGCAATAATAAAATGGTTATTATTGTATTTCCTTGCTCATGATAATTGTCTATTGTTCATGCTATAATTGTATTAACCGGAAACCGTAATACATGTGTG
>gpg35
TTAACACGTCAGGTTGCGAGGTGTTGTTATTTGCGTGCAGGTGTTGTTTACGTTGTGTTGCTTGGTTCTCCTACTAGTTTGATAATCTTGGTTTCTTCACTGAGGGAAATAAATGCCGTCGCTGTGCTGCATCATCCCTTCCTCTTTGGGGAAATACCAACGTAGTACTAGCAGATAGGAGCTTTTCTGGTGCTATAACTAGAGAGCAATCAATGGTGTTGTCGCAGAATGCGGCAGTGTCCCAGTTTAGAGATTGGATCCATAGCGCGTCAACGCTCGCGGAGACAGTTCAGTCGGCTC
>gpg542
CAAATACCGAGGGGTTGCTACGAACACTAGTAAAATATACATCAATAATCTGTATATCAAATATACCTTTGTTCACTTTGCCATCCGTCTTATCTACCAAATACTTGGGGCAGTTCCACTTCCAGTGACCAGTCCCTTTGCAGTAGAAACACTTAGTTTCTGGCTTAGGACCTGTCGTGGATTTGTCATGGCAGATGTCCTCAGTGTCA
>gpg743
CTATGTACGCACACAATGCGTAGTAAATACAACTCGGCTAATCGACCGAGGGCTTGATTTTTTCCAATCAGCCTAATGTACCAAGTATGACACCACTTCTCGTAGTGTGCTTGATGTCTCGCATATTGCATTATATGCATCGGTACTGAACTATGTCTCGGGTCAATAGTTGGGTTGCTCGGCTCCTGTGCCTGCCTTCTTACGTTC
>jfio7
CGCGCCCTCCCTCCTGTGGCAGAACAGAGGCTCtGTTtCGGCGGCCCTCACCAGCGAATGACGGCGAACgACGGGGAGCTGAGCACCTGGGCGTGTTCAGGGGATCGAGGCAGACCCCTGGGTACCCTTCGTGGTCGTCGTGGTGGACGGAGTCGCCGACGGTGAGCTCTTCGGCAGACGACGGCGTCGGGCGAAAGGGGaGTTCCGCCTACGGCGGCTCCCTGGGAGAATTGAAGGTtGGgATGGAGTCGTGGGGCTACTAGGGAGTGGAAGGTGAGGAGAGTGGAGgAGGGGGAGCTCTGGTGGCACCGGAATCATCTGGAAGATGGTGGCGGCCGTAGCTACCGGAGTTGGGGAAGACGACCCCTTTGCGGGCGTTTGGCTGCTATAGTGTGACGCCCACGATGCGGCTATATCTCC
>gpg2020
GAGATGACCgACGGATtCATCATCAaGAAGAtCCCAAGAGCCTTGgATGGAAAaTATGATACCGTGTGCACCTTGATtCAAATgAtGCCcAATTACAAAGATCTCAAGCTAACGGAAGTCATTGGTAGAATTGTTGCTCATGAGATGTCACTCAAGGATAAAGAATAGCTTCACAACAAGTCTAGTGGTGCTTAAAAAaCTTCATGTGATGCTCCTACAACATCAAATGAGAAAGAAGCCTTCAATGAAGAATTGAGCCTAATGGTGAAGAACTTCAACAAGTTCTACACACTACTGCAGGATgCTGCTAACACGACACATGATCAGAGACCCTTTCACGAAACTATGTGTGATACACTAATCGCAAACGGGGATGTAAAAAACCGTCAAAAAaGGTGCAAAACATTTGCGATGGGGGATGCATCAAACATGGTTCAGATTTTAGTTGTGTGTGTGATGCAGGGCATATGGTT
>gpg2102
TCCTTTGAAGTCCTCGCACTGCCTGGTGTTTGAGAACAGGATGACCGCGACACAGTCTTTCTGATATACTCAACTATGCTAGATCCCATAATAGCTTACGGCTGCACATAGAACACTGGTATGCATCGGTGCTATACAAACGGTTTTtAACCCCTTTCtGCGACGGCATATGGAACCATCgCCTAGTGAGTGACGGCGATAGGGGGgTCCTTCCCACAtGACCCAGAAACCGTCGAGGATATGCCCTCCTGGCACACACACACTCGGCAAAATGAGGTCGTGTGCGACCAGCGAGCGCTCAAATATGGAAATACGTAGAGCTAAATATAATACAATTATCCAGgAGAAATTGTTTCcGGTCGCACGTACATCCCACAGAGTCAGTCCTCACTAAATGTTTtCGTTCGTATGTACATCCCACATATTCGCTCCAAGGAAAaTGGTTCCGTTCACAGGTACA
>gpg2108
GCAACCGAAGAGATCCTAAGGAGCCAGGGTCAGAAAaGGGTGCGTGATACGTCCATTTTGCATCATGTTTtCTTACTATTATTtATAATGTTTTtATCCATAATAATGCTTTTtGGAGTAaTTCTAATCCCTTTtCTATCATAATATGCAAGGTATAGACAAAGAGGgAGAATTCCGGCAGCTGGAATTTtGGACcTGGAAAaGCTACGTAAGGCTACCTATtCTGCACAACTCCAAACAATCTGAAACTTCATGCAGATTTTttATGGAATATTtGAGGAATATTGGaGCAAATAACTACCAGAGGGGgCCCACCAGGTGGGCCGAACCCACCTGGGCGCcAGGGAGCCAGGTGCACCCTAGTGGgTTGTGCTCACCCAAGCACACCTTCAGTGCTCATCTTCTGgTATATAGGTAGTTTtGACCCcGAAAAAaaTAaGGACGGGACTTTGAAGATGGAGCTCCACcGTCTCGAGGTGGAACTTAGGCAGGAGCACTTTGCCCTCCTGTGGAGCGATTCTACCGGGGGAACTTCCCTCTCGGAGGgGgAAaTCATCGTCATCATCATCACCAACAACTCTCCCATCTTGGGAa
>gpg2123
CTCTCGGAGTTGGTTTAGCGATTCCTAAGGCGCGACGTCCTCGCACTTTCGTAGTTGGATCGTCAATGTCTACTCCACcAAAAaCGaTAGCCACCATCTCATCAAAaGGCGGGACACCTTTGCCTCTATCAAGTGGTATCAGATTtCCAGGTTGCTTGGTGAGATTTtGTtGTTTTtCATAGTTTCGATCGAGTCTGTTCTTCATACCTATAGTCCACGAAAAaGCCAAAAAaGGGATAATTAGATTtATGCCCcTAGTTGTGTCCCACTCGGCTATTTTACCCcTAaTTTCTAAAAaTCACCGGTTATGTCCAAGGAACTTCC
>ldk2
CATCTATTTTTGTGCTCTGATATGGAAGGTTTATGCGTTAGTACTATTGCGGATTCTTTAACCTTTTCATGTCTGATGGCATGAACTTATCTATAGTAGGTACATGCAAAGGAACTTAACAAGAGAACAATAGTCTTTTGAACAAGGCTAATTTGTTACCTTTAAATATCAGGTCCACACACCACACACACACTATAAATagagagagagagagagagagagagTATTTATATGTATCTTTTGCAGGATTGACAGCACATGATGAGAAGAAGACATGGTTTACCACTACAGAGGATCGGATAGCGTCTTCGTGGATTCAGATAAGAATAACATTGTAAATGGGTACAGAAGATATTATCAATCAGACCATCATCAGTACTTCTATAGTCTATTTTGCTTAAGCATTCCTTCCGTACAGAAATTTTAGCAATCAGACCACATAGAAAACTTAATGATGACAAAGTAGCACACCTT
>ldk16
CGCCTCGCTAAGATCTAAGCTATGGAAAGAACAACACAAGAGACACAGGATTTATACTGGTTCGGGCCACCGTTGTGGTGTAATACCCTACTCCAGTGTGTGGTGTGGCGGATTGCCTCTTGGGCTGATGGTGATGAGCAATACAAGGAAGAACAACCTCGCGAGGGTCTGTTCTTGGCTGGGGCGATGAACTGCTGGGAGGAGTTCAGTCACCCTagagagagagagagagagaTCTCGATTGTTGATCTCGATCACCCACTGATTCGATCTCCAACCTCCCCGATCTTGTGGGTGGCTGGTCCTATTTATAGAGGCCCTGGTCCTCTTCCCAATATCGAGCGGGAAGGGNGCCAACAATGGCGGGCTAATTTGGAAGGGGGACAGCTAGTACCAGCTATCCTGACAAAGTAGTCTTCGCCTGCACAAAGCTCTGGTGGTGACGCCGTCTTGGGCTCCACAATCGACCTCCATCTTGCAGTCCTCTGGTCTTGGTCTTGTTGC
>ldk14
TATTTCAAAAATACCTGACAAATAGTTGAGTAAAAGTATCAGAGGAGTAAACAAGACACTCCAAAGAAAAAATGTCAGAAGAAAATATTGCCAAAAAGTCTGAATTCAAATTTGAATTTATTTGGAGTTTGTCGAAAATGTTTTTGTAGTTTCTGTTTTGCCTCTGGAAAATGTCCATGTTGTAGGATCAGTTCTTCTTATTTTATTGatatatatatatatatatGTACTATATAAAATATTGTAGATTTCTCTTATTTTTAGTTTTCCTCTCTACCTTAAAACAAAAGGGAAAGGCCCCGAACTGGCCAGGCCGACGGCCCAGCCAGTGAGGCCGCAGCCCAGCGTCGAGCCGCTAGCCCAGCACAGCGCGCCGCACGCCTGACCCGCCTTCGCTTCGGCGCCCGNTCGCTTCTCTCCCTCTCTTTCCCGTTCCACTCGAGT
>ldk284
TGCGGTGGATGTGGGTGCAGCAGCTCTGGCCTCTGGAATATTCTCATGCATGTACTACCTCTACCTGCTTTGCAATTGAACTGAAGATGCGATCTGGCGTCCGAGGGGGGgTTGTCAACTTGTGATGCATATGCCCATGGCCGTTGGTATTATCTCAGCACGGGCGTGTGCAATGCCCACACATGCAATTGTTGTGACATTCTGGCCATGTTGATCCTGGATCCAGATCTCCGTTTtCTTTTCCGTtGTTTTCTTAaGGTAaGgCGCCAATGCGGCTTCTGCATCGCACTAGCGGGGGgTTTgCAGAGAAGGGAAAaCGaTGTGGATGGAGACCTGACCGACCTGTCAAATTTCGGAGGgCTTTGGCATATATGAGCATTGCGAATTTtGACTGTTGTGGAGCATGGAATTCAGCATGGCACGGTACGAGTTTCGCTCCTGTATGATTGAATTGGCCCGTGAAaCCTGGTACTGGTGTCTTGGTTTtCTTGACTTGTGCGTTTGTTTtACTTCACCGCGTCTCATTTTCCACGGGgTTATAATATGGTCCTTGACACTGGTAGTAGATATGTCTGCGTACAaGAAAaTGGCGCCTAGCACTTGCATGAATGAGTGAGGGAATGGTTGGTAGCGAGGCTCACGTGGCCGGCATGTGCAGATAACGCGTGAGGCGAGGCATACAAGACAGTCTCGAAAAGAGAAAaTAAaGCACCCCcTGTCATGGGTTAGTGAGTGGATTAGCTAGTCATCGTTAGAGGTTAGACATGAGACACGGGGAAGAGGGCAAAGGAGCTCGAGAGTAATGAGTGCCATGTTTTCTtAATCGATCGCCAGAGCATGCACGTACATCAGTTCATCAAAGAGAaaGAGAGAATGGAGCCGGTGAATGAATTCGGCCcGACGGCTCCACCAAaGGgTGTTtcTCGTGTGCCTTAGTACTGTAACGAACATTAGGCGCCCCTTTCACAAAAAAaCTAAAaTTAATACGATATGGGGAGAGTGATCTTTCTTTTTGGTTGAGACTGATAGGGGGAGTGACCCAGAGTTTTTTTTTTTTTTtGTGAGTTGAGTGACCCAGAGGTTAAGCATGTGATTCTCGCGATTCCATCAGTGCGTCCGTGTTCCACGCCGTGTAAAGTGTGCAGCAGTTATGTTAAAAAAaGTGTGCAGCAGTTTATGCTCCTCCTCTGTATTTTtGTTCCGGAACAAAAGAATCTCTAGTTTCGTTTTGTCTTATCACGCGTCTGTGCTTGTACAAAATATACACCTTGTTTCTTTGCTCCATTCGCTTTTTTCATGCTGCCAAACaCATAAGAGTACGTACTAGTACGAGTTTTTtCTGCgCGGGTCGTCGTCTCATTTATACCTCTCCGATGTTATCAATACATGCCATCTCTCTCTAGGTATCTATCTATCTCTATCCCTACAGTATTTATACGCGAGCATTAATTAATTCACATATACGCGCCGTATCCGGCGCCTCTTTTCTAAAAGGCACCTTCCTTGTACCTTCGTTTTTGTTCTCaGATACTACATTGGCAGCACTAGTGACGTTGCCGGGAAAaGAAACGCATCAGTGACGTTAACGAAAAGATTTTTCTTTTCTTCGCGCAAAAAaaTAAATGAAAAAAaTTTCTCTCTCTCGGTACGTATACATGGCCGGTGACTTCGGGTACTTTTCTACTCGTTTGACCCAACGACTCGGCGAGCGAGCGCGCGATCTCATTGGTCAGGGTCAGGTCGCcACGCCcAcACACACACAcTCCCCATCCCCAAACTCCGCaGAACGCAGGCACAAACCCAaCCAACGCGTCAATCCCGGCTCGTGCGCGCCGGGGCAGGGATTTTTTGAGCCCAGCGAGCGAGCGAGCGGAGTCTGCCGGAccgccgccgccgccgccgGCgAGGGGGgATGGAGAGCTACcTGGAGGAGAaCTtCGGGGGCGTCAAGGGCAAGAACtCGtCcGAGGAGgcgctgcggcgctggcgcaagctctg
>ldk289
AGATGGGAATTTGTTAATGTACGGTTGTAGAAAaCTTGAAaCTTAaCTTAaTTAAAaTGCATCAACCATGTGTGTAGCCGTGATGGTCTCTTTCCCGCGGAGTCCGGGAAGTGAACACGGTTCTTGTGTTATGCTTGGACGTAAGTAGTTTCAGGATCACTTCTTGATCACTTCTAGTTCAGGACCGCTGCTTTGCTTCTCTTCATGCTCTTATTTGCGTATGTTAGCCACCATATATGCTTTGTGCTTGCTGCAGCTCCACCTCACTACCCTTTCCTACCCATAAGCTTAAATAGTCTTGATCTCGCGGGTGTGAGATTGCAGAGTCCCCGTGACTCACAGATTACTTCCAAAaCCAGTTGCAGGTGCCGATGATACCAGTGCAGTTGACGCAACTGAGCTCAAGTGGGAGCCCAATGAAGATCTTGATCGTAGTCTTGTTTCATTtCCAGTTGATCAGTAGTGGAGCCCAATCGGGGCGATCAGGGATCTATGCATTTGGGTTtGTCTTTCTCTGTTTGGTtCCGTAGTTGGACCTTGATTGTATtATGTATGATGTAATGCTATATTTATGTATTGTGTGAAGTGGCGATTGTAAGCCAACTCTTTATCCCTTTCTTATCCAGTACATGGGATGTGTAAAGATTACCCCTcTTGCGACATGCCTACTATGCGGTTATGCCTCTAAGTCATGCTCCGACACGTGGGAGATATAGCCGCATCGTGGGtGTTACACGCGCACACGGCCAGGGTGAGCACGGCGGCGCCGgaGAGGGTTCTGCTGTGGATCTGGGGgAGGGGGAGCTGGCGAAGGAGATTGGGTGGACTAGTTGATTGAAACACGGGCGGACGGTGAGGGGGTGTTGGTGGTCCAGGTGAAAAAGGGTGAAAAaTATCCCCGGTCGCCGCGCGCACGGAAAGGCCAATGCAAACGGTTGCCTCTAAGCGCTCGTGTGCACAAACAGAATAATTTCGTTTGAAATGAAGACGTACTAATTTTGAAATGAATATGTGAGTTCATCGTTTCTCATCTAAATTTTtCGCATGTAAACCAATCACAATTTTACCACGGGTTTGATTTGCTGGCGCATTTCAGGTCTCATGTGCTATATGTAAGACATTTTTtGGTATTTACCATGCATATAAAATCAATTCCTGGCCGGACTGCATTTCCTGTCGAAAGAGCTGAGGATTGCCGTTTGATATGGGAGCATCCAAGGGTGCAGACGTATGATCCGTGGGGTTTGGGTTCTGGCCAATCAGAACGGACGACTCAGATCGCACGCGCAGTGAGGGGGCATCGGCCATGGATTGGTAGgcACAAGGCTTTTGTGTGTGAACCATGTGCTATTTGAAAACATTTTTtGGGgAGGGGCCATTTCAAAaCATGTACATGTGTTGTCAAAaGGGATGAGGATCGCTGTTTGATCAAGGAGAATCCAATGGTGTAGACATACGATCCGTGGGgTTTGGgTTCTGGCCAATCAGAACGCATGACTCAGATCGCGCGCGTGGCAGAGGGgTGGGGGgcTGCATCGGCCACagTTTAGTGGACACATAgCTTTCGTGAGTGAActGTGTGCTCTTTGAAAACATTTACATTACCTAACATCATATTTttGTTtGAaTGAAAaCATGAGTTCATCGTTTCGCCTCCAATTTTTtCCATGaTAAGAAATCATGAGTATTGTGGAGAGTGTCATATACTAGTATCATGAATATACAGTACTtATGATACTACCTTTAATTAATTATAGCGCATAGTATAATACATATAGTATATCATATATATATATATCATATTTATTGCCATGCATGACACAAATTAGCATCGCATTTAACATGATACGGTATCTACCTAATATATGTTACTCTAACCCTCTTTATATATATTTAATTCTTTTCCACATCAACATATATACTTGCTATTTCCGAGTGCATGACATCGTCGGCTATGATACCAACACTATGGCCAGCCTTATATAGGGAGTATCATATAGTACTATATATATATATTAGTATCATGCATATGATACTAGTGTATGATACTACGCACATACCTTCATAGTGGATATATCGTATCATAGAGTACTACTAGCTCCCTCTATAAACTAATATAAGAGTGTTTAGATTACTAAATAGTGACCTAAACGCTCTTATATTAGTTTACGGAGGGAGTATATATCATAGATGATCGTATTTATGGCCATGCATGACACAAAGTAGTATGGAATTTATatatatatatatatatatCTGACGGTATCTACCTATGTTACTGCTTCTTTGCCACATCATCATATTTtCTATTCCCGGGTGCATGATACCGGCTATGATACCCCCACTATGGCCACCCTAaTAAGGTTGGTCGTAATATGGGAGTATCAAGCGATATGATGCATGCCAACTAGACTTTTTGGATGATGTGGCACACAGTTAAATGATGAAAGAGAGGGTGTGTGGTATCATATCATGATACCGTATCATATCATGATACCGTATCATATTAAATGTTGTACTACTTTGTGTCATGCATGGTAATTAATAAGGAACCTAAGATACTAACTCATGATACTATGCATGCGCGCATTACAGAGGTATTGTCGATCATATACTAGTATCATGCATATATACTCCCTCCTTTCCGGTTTATAGGATTATCTCAAAATTTTAGTTTTTCCATTTTACAAGTCTCAATTTGGTTGTTCCCCATCACATGTCTAGATTCCAAGGTGCATTAAATCATTGCGTGCAAGTATTAAGAGAAAGTTGACCAATGCATGCACTTTATATATGCATGCATGTATTGCAATTAATACATTGGAAAACATAAAATTTTGAGGAAAACAAAAGCATTAATTGGGTGTTCTTGCAAACTACAAAAGGTATTCCACCACTCACCATCTACCTTGGTTGGTGAGATTTTTGAATTTAGCCCTATAAGGATGGTTGTAATGGGGAGTATCATATATATATACTAGTAGCTAATATCATGCATATATATAATAGTGTAGCTAGGATACTAGCTACTTCCGTAATGCATAGTATCATAAGTTAACATCTTAGGTTGCCTTACTAATCACACAAAGTAGTAGTACAACATTTAATATGACACGACATCATGATATGATACCACATCCTCTATTGTGTGCCACATCATTCAGAAAGTCTAGTTGGCATGCATGATACCGCTTATGATAATGCCATTACAACCAGCCTAGCTAAACCGGAAAGGAGGGAGTATGAGACTAGCTAGCCACAATGGAGAGTAGTACACTGGTAACTTACACATATCCCTAGACTATATATGTTACTACCTTCATAGTGGGTAGTAACATAAGTGTAGTGTGATGCAAGCAATAAATGAAGAAAGAGAGGAAAGTTACTAAAACTATCTCTCCTCATTAACTTATTACATCATAAGCAAGTTTGCTGAGTTGGAGTCGGTGTTACTGATGAAGTTACTCCCACTGTGGCTATTCTGATACTAGCTAGTC
>ldk113
AGCCGCCCTCTCCTCCCCTCCCCTATAAAGCCGCCGCCACCGCCCCGGCTTCTCTCCGCTCGCCGCCCCGCGCCGCATCTCGCGCCGCCGCCACCGCATCATGCCGCCCGCGCCGCCGGAGCTCGCCGCTGCTTCTGCCTCGCTGCTCGCTGCTCCTCGCCGCCACCACTGCTCCACCACAGCGCCGCCTCTTGCTTCGCCCCGCGCCGCCTCTCTCCACCGCAACCGCCGCCTCGCCGGAGAGCTACCGGGAAAccgccgccgccgccgGTTTAATTCGCCCGAGCCGGTAAAAGCCGCCGCTTTTCTTTCGGTTTTATAAAACCTAACCCTAGATCGGTTTTCTATAGAAAATCTGATCTGTTTTTTGTTTTCTTTAGTTATGTAGTGAACGTTTACGGTTTAACCCTTCGCAGCGAACGAATTTGTTCGTTAGCGTTCGGTAACGAACGTTTGCAATTTAGTCTTTTTCTTTTCTATTCTTATTTTTGGCCAGGGTACCTATATGT
>gpg1994
GGTGGAGgAATGTTCACAGGACCTTGGAAACATAAGAAGGTTTATTAGTAAAGGGAAACTAGCTAACCCGCAAGCATGTGGATGAAACAATTATAATTATGGTGGAAACAAACGTACCGAAAACATAAGGATTCCATGCAAAAACAGTGCCACGAGTTATGAAATGCATCACAAGACCCTCGTATTGAATTGCATCACAGTACACATCCGTGTATAGAAACTATTTTTtGAGCAATATCCATCCAGTCGAACTATGAATGAAGGCAACAAGTTTGTCGATGATAGCAACAACTCCATAGTCCATTAAATCCCAAGAGCGgTCGGGAACTTGAAAAaTTGCTATCTTCTGTAGATGTCGGTCACCATGACCGTAGTTGAACGTACATAGAAAACCGgTGTGCTCAACCTCTGGGCAGTCTGAGATTTTTGGAAGTTGCACTACTAGAAGATGCTGCTAACGTGACACTACGATCAGAGACCCTTCGAGAAACTGTGTGCGACACAATAATCGCAAACGGTG
>ldk267
TAATAAATTGTACTGAACACCTAAAGAGCGTGTtCTTTTTCACATCTCCCcAAcTACTCAATTAGCAGACCGcATGTACGCATTTTAAtAGCAGAACAAAaGTGGAGAGAGAGAGAGTTGTCGTGAGTGTGTCGTTGACACATGCAGAGGACTACCATCAGCTCTCAACTTGGACAGCTGCCAGCAACCATTGTGGACCGGCCGGTGGTGGTGTGGCCcAAGCAGAGGAGGTCGGTGGCTGCGTGATGCGTTGTCGGGACGATGCATACGAATTAAACTGAACAGATTCTAGATATTGAACTGAACCGAAAGAAGAAACTGGACATCACACATACATTAGCTTTTGGTTTGAGCTTTGTTGTTTAGATTTCTGAAATCCTGCAGCAGTTATATCTGAACTTGTGTGGCACATTTTTTtATTtAGTTGAAAGCACCtAATTTTTTTAGAATATGCTACATGAAGAGGAAGGGTGGAAGCATTGAGATGCATACCTAAAGCACACACGCATCAATCGCACGCATGCGCGCATGTGGTCGACGGCGGCGCTGCGACCTGTGGCGTGCTTGCTGCCTTGAATGTGCACCATAGCAGCTGGAGGAGAACACGACCTGCAGCTGAGGAGgaCACtACTTGAAGCtGGAGAGATGCGAGAGCGcGGTCGtGGGtGAcgACGGCcAGACCTCATCATTGcGTCGGTGAaCGACCTTGGGTGTCGGCGGTGAACGGACTATGGTGCCGACGGTGAATGGCCTGGGAGCTGttgtggctcgagtgttctgcataagtatccgttaggaaaaatatgagccgtgTATTATCAGGACaaaCAACTTCTATAGCTATTCATCTCATtagcatttata
>gpg2162
AaTGGCCcTTCcTCCAGCAAGCCTTACATATGAAGGGGTTAAATGAGTCTTGAAGATCTCATGTGAACGCATTCATACAG
>gpg2163
TCAGTTCCGCACATGTTCACCACAGTTGCAACATTTCCACTTGAACATGAATATGATTTGTAAGTAGTTGCTTTTGTTCT
>barc1
gagagttagtccattagagatttcggcttgggccttgtacatgtctttctcctagcttaattaatgaaaaggcaatgcttttgccttgtttcagaaaaaaaaatactactactagctttgacctaacaatatctactacattttgctcgaaaaaagtcttaaatttaagcagtacatgtctcttgagatagttttatagtagtaatacaaatgataatgaaaatgatgatgatgatgatgataataataataataataataataatatgatgcaggaagatttaaaaaaatgagctatgaagagtcttctttttgcggggggctatgaagagtcaaaggggcataaactcatatgctggttgcagggggctggtaacttcctatgcatcatatggatgatgggatctaccgaccatgtaacactatatgtattatacttcctccgttcataaatataagatattttgaatat
